# Supplementary material for: Common occurrence of hotspots of single strand DNA breaks at transcriptional start sites
Source: BMC Genomics. 2024 Apr 15;25:368. doi: 10.1186/s12864-024-10284-4 (PMC11017599; doi:10.1186/s12864-024-10284-4)
Supplement: Supplementary file 1 — Supplementary Material 1 [file 12864_2024_10284_MOESM1_ESM.xlsx]

## Sheet: S1
Supplementary Table 1. Distribution of sample-level or sample-shared SSB hotspots in each tissue
Tissue	Total number of SSB positions	The number of sample-level SSB hotspots (depth >=2)	The number of sample-shared hotspots (depth >=1)	The number of sample-shared hotspots (depth >=2)
Brain	8888701	31537	74853	148
Bone_marrow	6414353	27112	53446	158
Heart	8357645	56605	73242	301
Liver	5367568	15925	28969	122
PBMC	2341837	12213	6800	65
Sperm	6199132	61067	34730	122

## Sheet: S2
Supplementary Table 2. The ratios of various types of SSB hotspots in real vs simulated data
1. Sample-shared hotspots									2. Sample-level hotspots
Tissue	Ratio of sample-shared hotspots	Type	Depth	DNA lesion	Average ratios of hotspots in 100 simulations	Fold changes (real vs simulated)			ID	The number of all positions	The number of sample-level hotspots (depth >=2)	The ratios of real hotspots	The average ratios of hotspots in 100 times simulations	DNA lesion
Bone_marrow	0.00833225	Real	Depth >=1	SSB	0.00133725	6.2309			SSB.bone_marrow.3M.B1	844788	4183	0.00495154	0.000181198	SSB
Brain	0.00842114	Real	Depth >=1	SSB	0.0018537	4.54289			SSB.bone_marrow.3M.B2	678026	2537	0.00374174	0.000142678	SSB
Heart	0.00876347	Real	Depth >=1	SSB	0.00174372	5.02574			SSB.bone_marrow.3M.B3	451050	1913	0.00424121	9.46141e-05	SSB
Liver	0.00539704	Real	Depth >=1	SSB	0.00111852	4.82518			SSB.bone_marrow.12M.B1	305549	707	0.00231387	6.58518e-05	SSB
PBMC	0.0029037	Real	Depth >=1	SSB	0.000486441	5.96929			SSB.bone_marrow.12M.B2	428099	1521	0.00355292	9.01372e-05	SSB
Sperm	0.0056024	Real	Depth >=1	SSB	0.00128568	4.35755			SSB.bone_marrow.12M.B3	453369	2089	0.00460773	9.65206e-05	SSB
Bone_marrow	0.00582768	Real	Depth >=2	SSB	6.63943e-06	877.738			SSB.bone_marrow.19M.B1	54054	58	0.001073	1.06959e-05	SSB
Brain	0.0046929	Real	Depth >=2	SSB	5.76542e-06	813.974			SSB.bone_marrow.19M.B2	565143	2316	0.00409808	0.000118231	SSB
Heart	0.00531755	Real	Depth >=2	SSB	1.20134e-05	442.634			SSB.bone_marrow.19M.B3	1172357	6244	0.00532602	0.000245748	SSB
Liver	0.00766091	Real	Depth >=2	SSB	4.7022e-06	1629.22			SSB.bone_marrow.22M.B1	739222	3800	0.00514054	0.000155038	SSB
PBMC	0.0053222	Real	Depth >=2	SSB	4.09433e-06	1299.89			SSB.bone_marrow.22M.B2	297583	446	0.00149874	5.99196e-05	SSB
Sperm	0.00199781	Real	Depth >=2	SSB	1.47384e-05	135.551			SSB.bone_marrow.22M.B3	425113	1298	0.00305331	8.57473e-05	SSB
Bone_marrow	0.00132676	Simulated	Depth >=1	SSB					SSB.brain.3M.B1	608666	1777	0.0029195	0.000126244	SSB
Bone_marrow	0.00134708	Simulated	Depth >=1	SSB					SSB.brain.3M.B2	899797	2692	0.00299179	0.000190013	SSB
Bone_marrow	0.00132613	Simulated	Depth >=1	SSB					SSB.brain.3M.B3	502992	856	0.00170182	0.000104939	SSB
Bone_marrow	0.00134567	Simulated	Depth >=1	SSB					SSB.brain.12M.B1	897726	3815	0.00424963	0.000188027	SSB
Bone_marrow	0.00134348	Simulated	Depth >=1	SSB					SSB.brain.12M.B2	887865	3216	0.00362217	0.0001873	SSB
Bone_marrow	0.00134051	Simulated	Depth >=1	SSB					SSB.brain.12M.B3	638261	2690	0.00421458	0.000135169	SSB
Bone_marrow	0.00130878	Simulated	Depth >=1	SSB					SSB.brain.19M.B1	1073719	3534	0.00329136	0.000223461	SSB
Bone_marrow	0.00134411	Simulated	Depth >=1	SSB					SSB.brain.19M.B2	1056967	3561	0.00336907	0.000220018	SSB
Bone_marrow	0.00133395	Simulated	Depth >=1	SSB					SSB.brain.19M.B3	718051	2965	0.00412923	0.00015279	SSB
Bone_marrow	0.00133832	Simulated	Depth >=1	SSB					SSB.brain.22M.B2	826071	2705	0.00327454	0.000173274	SSB
Bone_marrow	0.00131706	Simulated	Depth >=1	SSB					SSB.brain.22M.B3	778586	3726	0.0047856	0.000162748	SSB
Bone_marrow	0.00136568	Simulated	Depth >=1	SSB					SSB.heart.3M.B1	698843	3175	0.00454322	0.000143562	SSB
Bone_marrow	0.00133504	Simulated	Depth >=1	SSB					SSB.heart.3M.B2	770600	6690	0.00868155	0.000163385	SSB
Bone_marrow	0.00135442	Simulated	Depth >=1	SSB					SSB.heart.3M.B3	463481	3109	0.00670793	9.82938e-05	SSB
Bone_marrow	0.00133207	Simulated	Depth >=1	SSB					SSB.heart.12M.B1	601717	3556	0.00590975	0.000127197	SSB
Bone_marrow	0.00135302	Simulated	Depth >=1	SSB					SSB.heart.12M.B2	885202	5803	0.00655557	0.00018571	SSB
Bone_marrow	0.00134567	Simulated	Depth >=1	SSB					SSB.heart.12M.B3	530073	4710	0.00888557	0.000110934	SSB
Bone_marrow	0.00134802	Simulated	Depth >=1	SSB					SSB.heart.19M.B1	641070	5341	0.00833138	0.000134142	SSB
Bone_marrow	0.00133301	Simulated	Depth >=1	SSB					SSB.heart.19M.B2	543027	3310	0.00609546	0.00011533	SSB
Bone_marrow	0.00133145	Simulated	Depth >=1	SSB					SSB.heart.19M.B3	601321	4059	0.00675014	0.000126171	SSB
Bone_marrow	0.00136365	Simulated	Depth >=1	SSB					SSB.heart.22M.B1	1099852	8985	0.00816928	0.00023197	SSB
Bone_marrow	0.00131331	Simulated	Depth >=1	SSB					SSB.heart.22M.B2	953059	4803	0.00503956	0.000198993	SSB
Bone_marrow	0.00133551	Simulated	Depth >=1	SSB					SSB.heart.22M.B3	569400	3064	0.0053811	0.000118251	SSB
Bone_marrow	0.00134911	Simulated	Depth >=1	SSB					SSB.liver.3M.B1	391726	802	0.00204735	8.29226e-05	SSB
Bone_marrow	0.00132066	Simulated	Depth >=1	SSB					SSB.liver.3M.B2	379134	984	0.00259539	7.80214e-05	SSB
Bone_marrow	0.00133176	Simulated	Depth >=1	SSB					SSB.liver.3M.B3	570213	1628	0.00285507	0.000120977	SSB
Bone_marrow	0.00136896	Simulated	Depth >=1	SSB					SSB.liver.12M.B1	387303	982	0.00253548	8.02321e-05	SSB
Bone_marrow	0.00130816	Simulated	Depth >=1	SSB					SSB.liver.12M.B2	508838	1207	0.00237207	0.000106221	SSB
Bone_marrow	0.00135208	Simulated	Depth >=1	SSB					SSB.liver.12M.B3	458800	971	0.00211639	9.41368e-05	SSB
Bone_marrow	0.00131535	Simulated	Depth >=1	SSB					SSB.liver.19M.B1	425484	1066	0.00250538	8.87223e-05	SSB
Bone_marrow	0.00135099	Simulated	Depth >=1	SSB					SSB.liver.19M.B2	334209	1725	0.00516144	6.81339e-05	SSB
Bone_marrow	0.00135505	Simulated	Depth >=1	SSB					SSB.liver.19M.B3	543924	1570	0.00288643	0.000112303	SSB
Bone_marrow	0.00131816	Simulated	Depth >=1	SSB					SSB.liver.22M.B1	557298	2951	0.00529519	0.00011528	SSB
Bone_marrow	0.00133879	Simulated	Depth >=1	SSB					SSB.liver.22M.B2	482255	990	0.00205286	0.000101396	SSB
Bone_marrow	0.00134098	Simulated	Depth >=1	SSB					SSB.liver.22M.B3	328384	1049	0.00319443	6.92689e-05	SSB
Bone_marrow	0.0013563	Simulated	Depth >=1	SSB					SSB.PBMC.3M.B1	90133	101	0.00112057	1.8599e-05	SSB
Bone_marrow	0.00134458	Simulated	Depth >=1	SSB					SSB.PBMC.3M.B2	205069	855	0.00416933	4.2696e-05	SSB
Bone_marrow	0.0013624	Simulated	Depth >=1	SSB					SSB.PBMC.3M.B3	229621	1094	0.00476437	4.80605e-05	SSB
Bone_marrow	0.00132832	Simulated	Depth >=1	SSB					SSB.PBMC.12M.B1	175448	727	0.00414368	3.85471e-05	SSB
Bone_marrow	0.00132332	Simulated	Depth >=1	SSB					SSB.PBMC.12M.B2	185916	461	0.00247961	3.96597e-05	SSB
Bone_marrow	0.00130753	Simulated	Depth >=1	SSB					SSB.PBMC.12M.B3	146744	438	0.00298479	2.73472e-05	SSB
Bone_marrow	0.00132988	Simulated	Depth >=1	SSB					SSB.PBMC.19M.B1	88781	129	0.00145301	1.66117e-05	SSB
Bone_marrow	0.00133145	Simulated	Depth >=1	SSB					SSB.PBMC.19M.B2	300546	1078	0.00358681	6.38019e-05	SSB
Bone_marrow	0.00134286	Simulated	Depth >=1	SSB					SSB.PBMC.19M.B3	155621	633	0.00406757	3.20199e-05	SSB
Bone_marrow	0.00134645	Simulated	Depth >=1	SSB					SSB.PBMC.22M.B1	317077	2824	0.00890635	6.73478e-05	SSB
Bone_marrow	0.00133145	Simulated	Depth >=1	SSB					SSB.PBMC.22M.B2	251596	2453	0.00974976	5.47009e-05	SSB
Bone_marrow	0.00134692	Simulated	Depth >=1	SSB					SSB.PBMC.22M.B3	195285	1420	0.00727142	3.89403e-05	SSB
Bone_marrow	0.00133551	Simulated	Depth >=1	SSB					SSB.sperm.3M.B1	386858	2786	0.00720161	8.24397e-05	SSB
Bone_marrow	0.00136162	Simulated	Depth >=1	SSB					SSB.sperm.3M.B2	462972	2919	0.00630492	9.56973e-05	SSB
Bone_marrow	0.00133473	Simulated	Depth >=1	SSB					SSB.sperm.3M.B3	787772	13281	0.0168589	0.000167076	SSB
Bone_marrow	0.00131191	Simulated	Depth >=1	SSB					SSB.sperm.12M.B1	892049	11583	0.0129847	0.000187538	SSB
Bone_marrow	0.00135708	Simulated	Depth >=1	SSB					SSB.sperm.12M.B2	675542	9526	0.0141013	0.000145421	SSB
Bone_marrow	0.00134411	Simulated	Depth >=1	SSB					SSB.sperm.12M.B3	460274	6061	0.0131682	9.59246e-05	SSB
Bone_marrow	0.0013191	Simulated	Depth >=1	SSB					SSB.sperm.19M.B1	474264	4362	0.00919741	9.77923e-05	SSB
Bone_marrow	0.0013402	Simulated	Depth >=1	SSB					SSB.sperm.19M.B2	472393	3187	0.0067465	0.000100154	SSB
Bone_marrow	0.00133426	Simulated	Depth >=1	SSB					SSB.sperm.19M.B3	290758	2625	0.00902813	6.18943e-05	SSB
Bone_marrow	0.00134223	Simulated	Depth >=1	SSB					SSB.sperm.22M.B1	372714	3034	0.00814029	7.82597e-05	SSB
Bone_marrow	0.0013599	Simulated	Depth >=1	SSB					SSB.sperm.22M.B2	323197	445	0.00137687	6.80771e-05	SSB
Bone_marrow	0.0013341	Simulated	Depth >=1	SSB					SSB.sperm.22M.B3	600339	1258	0.00209548	0.000126065	SSB
Bone_marrow	0.0013341	Simulated	Depth >=1	SSB					AP.bone_marrow.03M.B1	436174	5462	0.0125225	9.4497e-05	AP
Bone_marrow	0.00132379	Simulated	Depth >=1	SSB					AP.bone_marrow.03M.B2	408915	5264	0.0128731	8.55242e-05	AP
Bone_marrow	0.00133645	Simulated	Depth >=1	SSB					AP.bone_marrow.03M.B3	345817	8741	0.0252764	7.44309e-05	AP
Bone_marrow	0.00134958	Simulated	Depth >=1	SSB					AP.bone_marrow.12M.B1	760366	30340	0.0399018	0.000164374	AP
Bone_marrow	0.00133973	Simulated	Depth >=1	SSB					AP.bone_marrow.12M.B2	705908	19107	0.0270673	0.000151889	AP
Bone_marrow	0.00130628	Simulated	Depth >=1	SSB					AP.bone_marrow.12M.B3	388592	5872	0.015111	8.05922e-05	AP
Bone_marrow	0.00131972	Simulated	Depth >=1	SSB					AP.bone_marrow.19M.B1	528477	8849	0.0167443	0.000115014	AP
Bone_marrow	0.00134927	Simulated	Depth >=1	SSB					AP.bone_marrow.19M.B2	557059	28872	0.0518293	0.000122753	AP
Bone_marrow	0.00131238	Simulated	Depth >=1	SSB					AP.bone_marrow.19M.B3	768254	18395	0.0239439	0.000165236	AP
Bone_marrow	0.0013291	Simulated	Depth >=1	SSB					AP.bone_marrow.22M.B1	255356	8447	0.0330793	5.39676e-05	AP
Bone_marrow	0.00134927	Simulated	Depth >=1	SSB					AP.bone_marrow.22M.B2	465947	10580	0.0227064	9.82353e-05	AP
Bone_marrow	0.0013291	Simulated	Depth >=1	SSB					AP.bone_marrow.22M.B3	649518	7159	0.011022	0.000136179	AP
Bone_marrow	0.00136584	Simulated	Depth >=1	SSB					AP.brain.03M.B1	107483	12950	0.120484	2.99198e-05	AP
Bone_marrow	0.00134254	Simulated	Depth >=1	SSB					AP.brain.03M.B2	152019	13570	0.0892652	3.11573e-05	AP
Bone_marrow	0.00132019	Simulated	Depth >=1	SSB					AP.brain.03M.B3	247893	18177	0.073326	5.67025e-05	AP
Bone_marrow	0.00135364	Simulated	Depth >=1	SSB					AP.brain.12M.B1	564842	22872	0.0404927	0.000122661	AP
Bone_marrow	0.00134536	Simulated	Depth >=1	SSB					AP.brain.12M.B2	299626	13969	0.0466215	6.62033e-05	AP
Bone_marrow	0.001303	Simulated	Depth >=1	SSB					AP.brain.12M.B3	463377	15294	0.0330055	9.98337e-05	AP
Bone_marrow	0.00132863	Simulated	Depth >=1	SSB					AP.brain.19M.B1	230387	19461	0.0844709	5.28026e-05	AP
Bone_marrow	0.00134583	Simulated	Depth >=1	SSB					AP.brain.19M.B2	126614	13744	0.10855	3.11481e-05	AP
Bone_marrow	0.00132644	Simulated	Depth >=1	SSB					AP.brain.19M.B3	50645	5214	0.102952	1.32508e-05	AP
Bone_marrow	0.00134864	Simulated	Depth >=1	SSB					AP.brain.22M.B2	247347	8943	0.0361557	5.30062e-05	AP
Bone_marrow	0.00133832	Simulated	Depth >=1	SSB					AP.brain.22M.B3	249114	10213	0.0409973	5.47348e-05	AP
Bone_marrow	0.00134473	Simulated	Depth >=1	SSB					AP.heart.03M.B1	362564	8215	0.0226581	7.8351e-05	AP
Bone_marrow	0.00134255	Simulated	Depth >=1	SSB					AP.heart.03M.B2	488315	15656	0.0320613	0.000105559	AP
Bone_marrow	0.0013377	Simulated	Depth >=1	SSB					AP.heart.03M.B3	444504	5473	0.0123126	9.53413e-05	AP
Bone_marrow	0.00133926	Simulated	Depth >=1	SSB					AP.heart.12M.B1	657444	20273	0.0308361	0.000141604	AP
Bone_marrow	0.00133582	Simulated	Depth >=1	SSB					AP.heart.12M.B2	349570	39561	0.11317	8.0838e-05	AP
Bone_marrow	0.00132644	Simulated	Depth >=1	SSB					AP.heart.12M.B3	570331	21362	0.0374554	0.000121631	AP
Bone_marrow	0.00133238	Simulated	Depth >=1	SSB					AP.heart.19M.B1	641201	17969	0.028024	0.000138903	AP
Bone_marrow	0.00135255	Simulated	Depth >=1	SSB					AP.heart.19M.B2	383436	9498	0.0247708	8.23738e-05	AP
Bone_marrow	0.00134348	Simulated	Depth >=1	SSB					AP.heart.19M.B3	588027	23936	0.0407056	0.000126475	AP
Bone_marrow	0.00132942	Simulated	Depth >=1	SSB					AP.heart.22M.B1	537149	3693	0.00687519	0.000112003	AP
Bone_marrow	0.00131753	Simulated	Depth >=1	SSB					AP.heart.22M.B2	227047	6135	0.0270208	4.70648e-05	AP
Bone_marrow	0.001318	Simulated	Depth >=1	SSB					AP.heart.22M.B3	412789	6434	0.0155867	8.63358e-05	AP
Bone_marrow	0.00134411	Simulated	Depth >=1	SSB					AP.liver.03M.B1	123943	15976	0.128898	3.11466e-05	AP
Bone_marrow	0.00131707	Simulated	Depth >=1	SSB					AP.liver.03M.B2	185306	23202	0.125209	4.42019e-05	AP
Bone_marrow	0.00138882	Simulated	Depth >=1	SSB					AP.liver.03M.B3	405989	19020	0.0468486	8.96639e-05	AP
Bone_marrow	0.00134645	Simulated	Depth >=1	SSB					AP.liver.12M.B1	83070	10344	0.124521	2.05038e-05	AP
Bone_marrow	0.00131691	Simulated	Depth >=1	SSB					AP.liver.12M.B2	546263	15792	0.0289092	0.000118454	AP
Bone_marrow	0.00133535	Simulated	Depth >=1	SSB					AP.liver.12M.B3	116086	14177	0.122125	2.60329e-05	AP
Brain	0.00183739	Simulated	Depth >=1	SSB					AP.liver.19M.B1	51956	5212	0.100316	9.84158e-06	AP
Brain	0.00187149	Simulated	Depth >=1	SSB					AP.liver.19M.B2	232692	12805	0.0550298	5.02792e-05	AP
Brain	0.00184823	Simulated	Depth >=1	SSB					AP.liver.19M.B3	313971	4073	0.0129725	6.61447e-05	AP
Brain	0.00185353	Simulated	Depth >=1	SSB					AP.liver.22M.B1	293600	23226	0.0791076	7.08751e-05	AP
Brain	0.00184507	Simulated	Depth >=1	SSB					AP.liver.22M.B2	524704	12409	0.0236495	0.000109998	AP
Brain	0.00187612	Simulated	Depth >=1	SSB					AP.liver.22M.B3	358090	11465	0.0320171	7.80029e-05	AP
Brain	0.00183581	Simulated	Depth >=1	SSB					AP.PBMC.03M.B1	539791	9167	0.0169825	0.000114671	AP
Brain	0.00186178	Simulated	Depth >=1	SSB					AP.PBMC.03M.B2	382837	54312	0.141867	9.3072e-05	AP
Brain	0.0018314	Simulated	Depth >=1	SSB					AP.PBMC.03M.B3	296331	19010	0.0641512	6.79723e-05	AP
Brain	0.00185692	Simulated	Depth >=1	SSB					AP.PBMC.12M.B1	341043	17416	0.0510669	7.48209e-05	AP
Brain	0.0018384	Simulated	Depth >=1	SSB					AP.PBMC.12M.B2	547731	12665	0.0231227	0.000117548	AP
Brain	0.00185399	Simulated	Depth >=1	SSB					AP.PBMC.12M.B3	376288	9844	0.0261608	8.20995e-05	AP
Brain	0.00186065	Simulated	Depth >=1	SSB					AP.PBMC.19M.B1	332260	21391	0.0643803	7.6216e-05	AP
Brain	0.00186618	Simulated	Depth >=1	SSB					AP.PBMC.19M.B2	327211	22592	0.0690441	7.21377e-05	AP
Brain	0.00186076	Simulated	Depth >=1	SSB					AP.PBMC.19M.B3	304235	15961	0.0524627	6.74372e-05	AP
Brain	0.00183987	Simulated	Depth >=1	SSB					AP.PBMC.22M.B1	523634	3170	0.00605385	0.000112061	AP
Brain	0.00185354	Simulated	Depth >=1	SSB					AP.PBMC.22M.B2	329847	12782	0.0387513	7.21862e-05	AP
Brain	0.00185015	Simulated	Depth >=1	SSB					AP.PBMC.22M.B3	478459	6067	0.0126803	0.000102737	AP
Brain	0.00184766	Simulated	Depth >=1	SSB					AP.sperm.03M.B1	589446	10912	0.0185123	0.00012451	AP
Brain	0.00184292	Simulated	Depth >=1	SSB					AP.sperm.03M.B2	775078	37181	0.0479707	0.000169559	AP
Brain	0.00183795	Simulated	Depth >=1	SSB					AP.sperm.03M.B3	383338	24136	0.0629627	8.58825e-05	AP
Brain	0.00186889	Simulated	Depth >=1	SSB					AP.sperm.12M.B1	347809	18061	0.0519279	7.75993e-05	AP
Brain	0.00183106	Simulated	Depth >=1	SSB					AP.sperm.12M.B2	418840	15868	0.0378856	9.15876e-05	AP
Brain	0.00183016	Simulated	Depth >=1	SSB					AP.sperm.12M.B3	546653	15768	0.0288446	0.000119242	AP
Brain	0.00186212	Simulated	Depth >=1	SSB					AP.sperm.19M.B1	414381	15517	0.0374462	8.86547e-05	AP
Brain	0.00188041	Simulated	Depth >=1	SSB					AP.sperm.19M.B2	470191	2895	0.00615707	0.000102451	AP
Brain	0.00183287	Simulated	Depth >=1	SSB					AP.sperm.19M.B3	578386	9466	0.0163662	0.00012445	AP
Brain	0.00186426	Simulated	Depth >=1	SSB					AP.sperm.22M.B1	368837	13359	0.0362193	7.81203e-05	AP
Brain	0.00184066	Simulated	Depth >=1	SSB					AP.sperm.22M.B2	417547	6882	0.016482	9.00742e-05	AP
Brain	0.00186167	Simulated	Depth >=1	SSB					AP.sperm.22M.B3	321767	11244	0.0349445	6.89835e-05	AP
Brain	0.00185015	Simulated	Depth >=1	SSB
Brain	0.00187431	Simulated	Depth >=1	SSB
Brain	0.00185241	Simulated	Depth >=1	SSB
Brain	0.0018445	Simulated	Depth >=1	SSB
Brain	0.00185715	Simulated	Depth >=1	SSB
Brain	0.00184676	Simulated	Depth >=1	SSB
Brain	0.0018331	Simulated	Depth >=1	SSB
Brain	0.00187883	Simulated	Depth >=1	SSB
Brain	0.00187827	Simulated	Depth >=1	SSB
Brain	0.00185342	Simulated	Depth >=1	SSB
Brain	0.00186381	Simulated	Depth >=1	SSB
Brain	0.00188312	Simulated	Depth >=1	SSB
Brain	0.0018296	Simulated	Depth >=1	SSB
Brain	0.00185003	Simulated	Depth >=1	SSB
Brain	0.00184936	Simulated	Depth >=1	SSB
Brain	0.00187285	Simulated	Depth >=1	SSB
Brain	0.00185907	Simulated	Depth >=1	SSB
Brain	0.00182948	Simulated	Depth >=1	SSB
Brain	0.00184574	Simulated	Depth >=1	SSB
Brain	0.00187273	Simulated	Depth >=1	SSB
Brain	0.00186031	Simulated	Depth >=1	SSB
Brain	0.00186279	Simulated	Depth >=1	SSB
Brain	0.00186641	Simulated	Depth >=1	SSB
Brain	0.00184563	Simulated	Depth >=1	SSB
Brain	0.00184699	Simulated	Depth >=1	SSB
Brain	0.00184236	Simulated	Depth >=1	SSB
Brain	0.00184766	Simulated	Depth >=1	SSB
Brain	0.00186302	Simulated	Depth >=1	SSB
Brain	0.00186652	Simulated	Depth >=1	SSB
Brain	0.00188064	Simulated	Depth >=1	SSB
Brain	0.0018838	Simulated	Depth >=1	SSB
Brain	0.00185184	Simulated	Depth >=1	SSB
Brain	0.00187047	Simulated	Depth >=1	SSB
Brain	0.00184913	Simulated	Depth >=1	SSB
Brain	0.00184371	Simulated	Depth >=1	SSB
Brain	0.00185929	Simulated	Depth >=1	SSB
Brain	0.00183987	Simulated	Depth >=1	SSB
Brain	0.00186358	Simulated	Depth >=1	SSB
Brain	0.00183852	Simulated	Depth >=1	SSB
Brain	0.00184992	Simulated	Depth >=1	SSB
Brain	0.00182892	Simulated	Depth >=1	SSB
Brain	0.00186675	Simulated	Depth >=1	SSB
Brain	0.00185738	Simulated	Depth >=1	SSB
Brain	0.00183332	Simulated	Depth >=1	SSB
Brain	0.00185139	Simulated	Depth >=1	SSB
Brain	0.00186607	Simulated	Depth >=1	SSB
Brain	0.00186008	Simulated	Depth >=1	SSB
Brain	0.00185015	Simulated	Depth >=1	SSB
Brain	0.00182869	Simulated	Depth >=1	SSB
Brain	0.00187657	Simulated	Depth >=1	SSB
Brain	0.0018305	Simulated	Depth >=1	SSB
Brain	0.00184698	Simulated	Depth >=1	SSB
Brain	0.00185433	Simulated	Depth >=1	SSB
Brain	0.00185263	Simulated	Depth >=1	SSB
Brain	0.00184936	Simulated	Depth >=1	SSB
Brain	0.00186178	Simulated	Depth >=1	SSB
Brain	0.00183027	Simulated	Depth >=1	SSB
Brain	0.00182192	Simulated	Depth >=1	SSB
Brain	0.00183806	Simulated	Depth >=1	SSB
Brain	0.00185963	Simulated	Depth >=1	SSB
Brain	0.00186607	Simulated	Depth >=1	SSB
Brain	0.00185873	Simulated	Depth >=1	SSB
Brain	0.00185873	Simulated	Depth >=1	SSB
Brain	0.00183366	Simulated	Depth >=1	SSB
Brain	0.00186133	Simulated	Depth >=1	SSB
Brain	0.00187443	Simulated	Depth >=1	SSB
Brain	0.00187725	Simulated	Depth >=1	SSB
Brain	0.00187251	Simulated	Depth >=1	SSB
Brain	0.0018384	Simulated	Depth >=1	SSB
Brain	0.0018646	Simulated	Depth >=1	SSB
Heart	0.00172919	Simulated	Depth >=1	SSB
Heart	0.00176521	Simulated	Depth >=1	SSB
Heart	0.00175645	Simulated	Depth >=1	SSB
Heart	0.00176017	Simulated	Depth >=1	SSB
Heart	0.00173135	Simulated	Depth >=1	SSB
Heart	0.0017161	Simulated	Depth >=1	SSB
Heart	0.00174636	Simulated	Depth >=1	SSB
Heart	0.00175381	Simulated	Depth >=1	SSB
Heart	0.00173027	Simulated	Depth >=1	SSB
Heart	0.00170146	Simulated	Depth >=1	SSB
Heart	0.00175177	Simulated	Depth >=1	SSB
Heart	0.00174648	Simulated	Depth >=1	SSB
Heart	0.00172679	Simulated	Depth >=1	SSB
Heart	0.00174876	Simulated	Depth >=1	SSB
Heart	0.00172571	Simulated	Depth >=1	SSB
Heart	0.00172427	Simulated	Depth >=1	SSB
Heart	0.00173508	Simulated	Depth >=1	SSB
Heart	0.00174324	Simulated	Depth >=1	SSB
Heart	0.0017807	Simulated	Depth >=1	SSB
Heart	0.00174132	Simulated	Depth >=1	SSB
Heart	0.00175164	Simulated	Depth >=1	SSB
Heart	0.00173712	Simulated	Depth >=1	SSB
Heart	0.00174528	Simulated	Depth >=1	SSB
Heart	0.00175981	Simulated	Depth >=1	SSB
Heart	0.00174468	Simulated	Depth >=1	SSB
Heart	0.00172091	Simulated	Depth >=1	SSB
Heart	0.00174684	Simulated	Depth >=1	SSB
Heart	0.00173195	Simulated	Depth >=1	SSB
Heart	0.00174084	Simulated	Depth >=1	SSB
Heart	0.00172883	Simulated	Depth >=1	SSB
Heart	0.00173832	Simulated	Depth >=1	SSB
Heart	0.00176954	Simulated	Depth >=1	SSB
Heart	0.00174336	Simulated	Depth >=1	SSB
Heart	0.00174168	Simulated	Depth >=1	SSB
Heart	0.00176149	Simulated	Depth >=1	SSB
Heart	0.00173159	Simulated	Depth >=1	SSB
Heart	0.00175032	Simulated	Depth >=1	SSB
Heart	0.0017783	Simulated	Depth >=1	SSB
Heart	0.00173952	Simulated	Depth >=1	SSB
Heart	0.00172619	Simulated	Depth >=1	SSB
Heart	0.00172811	Simulated	Depth >=1	SSB
Heart	0.00178455	Simulated	Depth >=1	SSB
Heart	0.00172991	Simulated	Depth >=1	SSB
Heart	0.00171526	Simulated	Depth >=1	SSB
Heart	0.0017496	Simulated	Depth >=1	SSB
Heart	0.00173952	Simulated	Depth >=1	SSB
Heart	0.00174444	Simulated	Depth >=1	SSB
Heart	0.00175188	Simulated	Depth >=1	SSB
Heart	0.00175164	Simulated	Depth >=1	SSB
Heart	0.0017484	Simulated	Depth >=1	SSB
Heart	0.00172103	Simulated	Depth >=1	SSB
Heart	0.00174312	Simulated	Depth >=1	SSB
Heart	0.00174504	Simulated	Depth >=1	SSB
Heart	0.00174612	Simulated	Depth >=1	SSB
Heart	0.00174948	Simulated	Depth >=1	SSB
Heart	0.00174996	Simulated	Depth >=1	SSB
Heart	0.00173556	Simulated	Depth >=1	SSB
Heart	0.00174312	Simulated	Depth >=1	SSB
Heart	0.00175008	Simulated	Depth >=1	SSB
Heart	0.001737	Simulated	Depth >=1	SSB
Heart	0.00176149	Simulated	Depth >=1	SSB
Heart	0.00173928	Simulated	Depth >=1	SSB
Heart	0.0017346	Simulated	Depth >=1	SSB
Heart	0.00176545	Simulated	Depth >=1	SSB
Heart	0.00172679	Simulated	Depth >=1	SSB
Heart	0.00176413	Simulated	Depth >=1	SSB
Heart	0.00171215	Simulated	Depth >=1	SSB
Heart	0.00176269	Simulated	Depth >=1	SSB
Heart	0.00177446	Simulated	Depth >=1	SSB
Heart	0.00174072	Simulated	Depth >=1	SSB
Heart	0.00173544	Simulated	Depth >=1	SSB
Heart	0.00175585	Simulated	Depth >=1	SSB
Heart	0.00173159	Simulated	Depth >=1	SSB
Heart	0.0017454	Simulated	Depth >=1	SSB
Heart	0.00172799	Simulated	Depth >=1	SSB
Heart	0.00172835	Simulated	Depth >=1	SSB
Heart	0.00177866	Simulated	Depth >=1	SSB
Heart	0.00176053	Simulated	Depth >=1	SSB
Heart	0.00174156	Simulated	Depth >=1	SSB
Heart	0.00175465	Simulated	Depth >=1	SSB
Heart	0.00173411	Simulated	Depth >=1	SSB
Heart	0.00174684	Simulated	Depth >=1	SSB
Heart	0.00175897	Simulated	Depth >=1	SSB
Heart	0.00174084	Simulated	Depth >=1	SSB
Heart	0.00175188	Simulated	Depth >=1	SSB
Heart	0.00174696	Simulated	Depth >=1	SSB
Heart	0.00175573	Simulated	Depth >=1	SSB
Heart	0.00173736	Simulated	Depth >=1	SSB
Heart	0.00172655	Simulated	Depth >=1	SSB
Heart	0.00174864	Simulated	Depth >=1	SSB
Heart	0.00172895	Simulated	Depth >=1	SSB
Heart	0.00174456	Simulated	Depth >=1	SSB
Heart	0.00175044	Simulated	Depth >=1	SSB
Heart	0.00174012	Simulated	Depth >=1	SSB
Heart	0.00174948	Simulated	Depth >=1	SSB
Heart	0.00174048	Simulated	Depth >=1	SSB
Heart	0.00175381	Simulated	Depth >=1	SSB
Heart	0.00174768	Simulated	Depth >=1	SSB
Heart	0.00173952	Simulated	Depth >=1	SSB
Heart	0.00172067	Simulated	Depth >=1	SSB
Liver	0.00111422	Simulated	Depth >=1	SSB
Liver	0.00111702	Simulated	Depth >=1	SSB
Liver	0.00114092	Simulated	Depth >=1	SSB
Liver	0.00113999	Simulated	Depth >=1	SSB
Liver	0.00109088	Simulated	Depth >=1	SSB
Liver	0.00114335	Simulated	Depth >=1	SSB
Liver	0.00112132	Simulated	Depth >=1	SSB
Liver	0.00111628	Simulated	Depth >=1	SSB
Liver	0.00111702	Simulated	Depth >=1	SSB
Liver	0.00110675	Simulated	Depth >=1	SSB
Liver	0.00111852	Simulated	Depth >=1	SSB
Liver	0.0011202	Simulated	Depth >=1	SSB
Liver	0.00110862	Simulated	Depth >=1	SSB
Liver	0.00109462	Simulated	Depth >=1	SSB
Liver	0.00112244	Simulated	Depth >=1	SSB
Liver	0.00111329	Simulated	Depth >=1	SSB
Liver	0.00113252	Simulated	Depth >=1	SSB
Liver	0.00110843	Simulated	Depth >=1	SSB
Liver	0.00110638	Simulated	Depth >=1	SSB
Liver	0.00111814	Simulated	Depth >=1	SSB
Liver	0.00111964	Simulated	Depth >=1	SSB
Liver	0.0011047	Simulated	Depth >=1	SSB
Liver	0.00110955	Simulated	Depth >=1	SSB
Liver	0.00110806	Simulated	Depth >=1	SSB
Liver	0.00113831	Simulated	Depth >=1	SSB
Liver	0.00111796	Simulated	Depth >=1	SSB
Liver	0.00113513	Simulated	Depth >=1	SSB
Liver	0.00115493	Simulated	Depth >=1	SSB
Liver	0.00111366	Simulated	Depth >=1	SSB
Liver	0.00112673	Simulated	Depth >=1	SSB
Liver	0.00110582	Simulated	Depth >=1	SSB
Liver	0.00111721	Simulated	Depth >=1	SSB
Liver	0.00111478	Simulated	Depth >=1	SSB
Liver	0.00111702	Simulated	Depth >=1	SSB
Liver	0.00111142	Simulated	Depth >=1	SSB
Liver	0.00113532	Simulated	Depth >=1	SSB
Liver	0.00112804	Simulated	Depth >=1	SSB
Liver	0.00110283	Simulated	Depth >=1	SSB
Liver	0.00111777	Simulated	Depth >=1	SSB
Liver	0.00112636	Simulated	Depth >=1	SSB
Liver	0.0011103	Simulated	Depth >=1	SSB
Liver	0.00113233	Simulated	Depth >=1	SSB
Liver	0.00110937	Simulated	Depth >=1	SSB
Liver	0.00112468	Simulated	Depth >=1	SSB
Liver	0.00112206	Simulated	Depth >=1	SSB
Liver	0.00110918	Simulated	Depth >=1	SSB
Liver	0.00110862	Simulated	Depth >=1	SSB
Liver	0.00110507	Simulated	Depth >=1	SSB
Liver	0.00110395	Simulated	Depth >=1	SSB
Liver	0.00114634	Simulated	Depth >=1	SSB
Liver	0.00112001	Simulated	Depth >=1	SSB
Liver	0.00110825	Simulated	Depth >=1	SSB
Liver	0.00112412	Simulated	Depth >=1	SSB
Liver	0.0011118	Simulated	Depth >=1	SSB
Liver	0.00111497	Simulated	Depth >=1	SSB
Liver	0.00113514	Simulated	Depth >=1	SSB
Liver	0.00114541	Simulated	Depth >=1	SSB
Liver	0.00111198	Simulated	Depth >=1	SSB
Liver	0.0011131	Simulated	Depth >=1	SSB
Liver	0.00109872	Simulated	Depth >=1	SSB
Liver	0.00110713	Simulated	Depth >=1	SSB
Liver	0.00112038	Simulated	Depth >=1	SSB
Liver	0.00113159	Simulated	Depth >=1	SSB
Liver	0.00111068	Simulated	Depth >=1	SSB
Liver	0.00112412	Simulated	Depth >=1	SSB
Liver	0.00114354	Simulated	Depth >=1	SSB
Liver	0.001123	Simulated	Depth >=1	SSB
Liver	0.00115493	Simulated	Depth >=1	SSB
Liver	0.00111347	Simulated	Depth >=1	SSB
Liver	0.00113065	Simulated	Depth >=1	SSB
Liver	0.00109163	Simulated	Depth >=1	SSB
Liver	0.00111329	Simulated	Depth >=1	SSB
Liver	0.00114279	Simulated	Depth >=1	SSB
Liver	0.00112897	Simulated	Depth >=1	SSB
Liver	0.00110918	Simulated	Depth >=1	SSB
Liver	0.00110619	Simulated	Depth >=1	SSB
Liver	0.00110078	Simulated	Depth >=1	SSB
Liver	0.00112879	Simulated	Depth >=1	SSB
Liver	0.00108397	Simulated	Depth >=1	SSB
Liver	0.00110227	Simulated	Depth >=1	SSB
Liver	0.00111179	Simulated	Depth >=1	SSB
Liver	0.0011131	Simulated	Depth >=1	SSB
Liver	0.00111329	Simulated	Depth >=1	SSB
Liver	0.00112468	Simulated	Depth >=1	SSB
Liver	0.0011426	Simulated	Depth >=1	SSB
Liver	0.00110899	Simulated	Depth >=1	SSB
Liver	0.00112356	Simulated	Depth >=1	SSB
Liver	0.00110675	Simulated	Depth >=1	SSB
Liver	0.00112449	Simulated	Depth >=1	SSB
Liver	0.00113681	Simulated	Depth >=1	SSB
Liver	0.0011174	Simulated	Depth >=1	SSB
Liver	0.00113401	Simulated	Depth >=1	SSB
Liver	0.00113551	Simulated	Depth >=1	SSB
Liver	0.00112655	Simulated	Depth >=1	SSB
Liver	0.00110657	Simulated	Depth >=1	SSB
Liver	0.00108864	Simulated	Depth >=1	SSB
Liver	0.00111366	Simulated	Depth >=1	SSB
Liver	0.00112916	Simulated	Depth >=1	SSB
Liver	0.00110414	Simulated	Depth >=1	SSB
Liver	0.00111105	Simulated	Depth >=1	SSB
PBMC	0.000489599	Simulated	Depth >=1	SSB
PBMC	0.000502422	Simulated	Depth >=1	SSB
PBMC	0.000486607	Simulated	Depth >=1	SSB
PBMC	0.00048618	Simulated	Depth >=1	SSB
PBMC	0.000484897	Simulated	Depth >=1	SSB
PBMC	0.000485752	Simulated	Depth >=1	SSB
PBMC	0.000470365	Simulated	Depth >=1	SSB
PBMC	0.000486607	Simulated	Depth >=1	SSB
PBMC	0.000489599	Simulated	Depth >=1	SSB
PBMC	0.000490026	Simulated	Depth >=1	SSB
PBMC	0.000498148	Simulated	Depth >=1	SSB
PBMC	0.000490454	Simulated	Depth >=1	SSB
PBMC	0.000494301	Simulated	Depth >=1	SSB
PBMC	0.000480623	Simulated	Depth >=1	SSB
PBMC	0.00048447	Simulated	Depth >=1	SSB
PBMC	0.000504987	Simulated	Depth >=1	SSB
PBMC	0.000493874	Simulated	Depth >=1	SSB
PBMC	0.000496866	Simulated	Depth >=1	SSB
PBMC	0.000503277	Simulated	Depth >=1	SSB
PBMC	0.000491736	Simulated	Depth >=1	SSB
PBMC	0.000477631	Simulated	Depth >=1	SSB
PBMC	0.000478486	Simulated	Depth >=1	SSB
PBMC	0.000499003	Simulated	Depth >=1	SSB
PBMC	0.000490454	Simulated	Depth >=1	SSB
PBMC	0.000466518	Simulated	Depth >=1	SSB
PBMC	0.000478913	Simulated	Depth >=1	SSB
PBMC	0.000503705	Simulated	Depth >=1	SSB
PBMC	0.000468655	Simulated	Depth >=1	SSB
PBMC	0.000475921	Simulated	Depth >=1	SSB
PBMC	0.000472929	Simulated	Depth >=1	SSB
PBMC	0.000465663	Simulated	Depth >=1	SSB
PBMC	0.000466946	Simulated	Depth >=1	SSB
PBMC	0.000501567	Simulated	Depth >=1	SSB
PBMC	0.000493873	Simulated	Depth >=1	SSB
PBMC	0.000494728	Simulated	Depth >=1	SSB
PBMC	0.000493018	Simulated	Depth >=1	SSB
PBMC	0.000490454	Simulated	Depth >=1	SSB
PBMC	0.000461389	Simulated	Depth >=1	SSB
PBMC	0.000481478	Simulated	Depth >=1	SSB
PBMC	0.000471648	Simulated	Depth >=1	SSB
PBMC	0.000483188	Simulated	Depth >=1	SSB
PBMC	0.00049772	Simulated	Depth >=1	SSB
PBMC	0.000498148	Simulated	Depth >=1	SSB
PBMC	0.000462244	Simulated	Depth >=1	SSB
PBMC	0.000510971	Simulated	Depth >=1	SSB
PBMC	0.000491736	Simulated	Depth >=1	SSB
PBMC	0.000460534	Simulated	Depth >=1	SSB
PBMC	0.000466946	Simulated	Depth >=1	SSB
PBMC	0.000506697	Simulated	Depth >=1	SSB
PBMC	0.000474212	Simulated	Depth >=1	SSB
PBMC	0.000513108	Simulated	Depth >=1	SSB
PBMC	0.000487889	Simulated	Depth >=1	SSB
PBMC	0.000463099	Simulated	Depth >=1	SSB
PBMC	0.000470792	Simulated	Depth >=1	SSB
PBMC	0.000491309	Simulated	Depth >=1	SSB
PBMC	0.000501995	Simulated	Depth >=1	SSB
PBMC	0.000495583	Simulated	Depth >=1	SSB
PBMC	0.000500713	Simulated	Depth >=1	SSB
PBMC	0.000492164	Simulated	Depth >=1	SSB
PBMC	0.000466091	Simulated	Depth >=1	SSB
PBMC	0.000490026	Simulated	Depth >=1	SSB
PBMC	0.000490882	Simulated	Depth >=1	SSB
PBMC	0.000493873	Simulated	Depth >=1	SSB
PBMC	0.000479768	Simulated	Depth >=1	SSB
PBMC	0.000493446	Simulated	Depth >=1	SSB
PBMC	0.000496438	Simulated	Depth >=1	SSB
PBMC	0.000487889	Simulated	Depth >=1	SSB
PBMC	0.000492591	Simulated	Depth >=1	SSB
PBMC	0.000516101	Simulated	Depth >=1	SSB
PBMC	0.000469937	Simulated	Depth >=1	SSB
PBMC	0.000496011	Simulated	Depth >=1	SSB
PBMC	0.000474639	Simulated	Depth >=1	SSB
PBMC	0.000487034	Simulated	Depth >=1	SSB
PBMC	0.000509261	Simulated	Depth >=1	SSB
PBMC	0.000490881	Simulated	Depth >=1	SSB
PBMC	0.000509261	Simulated	Depth >=1	SSB
PBMC	0.000487889	Simulated	Depth >=1	SSB
PBMC	0.000475066	Simulated	Depth >=1	SSB
PBMC	0.000491736	Simulated	Depth >=1	SSB
PBMC	0.000468655	Simulated	Depth >=1	SSB
PBMC	0.000510116	Simulated	Depth >=1	SSB
PBMC	0.000481051	Simulated	Depth >=1	SSB
PBMC	0.00050114	Simulated	Depth >=1	SSB
PBMC	0.000466518	Simulated	Depth >=1	SSB
PBMC	0.000480623	Simulated	Depth >=1	SSB
PBMC	0.000467373	Simulated	Depth >=1	SSB
PBMC	0.000492164	Simulated	Depth >=1	SSB
PBMC	0.00048447	Simulated	Depth >=1	SSB
PBMC	0.000496865	Simulated	Depth >=1	SSB
PBMC	0.000488317	Simulated	Depth >=1	SSB
PBMC	0.000463099	Simulated	Depth >=1	SSB
PBMC	0.000487035	Simulated	Depth >=1	SSB
PBMC	0.000501995	Simulated	Depth >=1	SSB
PBMC	0.000495156	Simulated	Depth >=1	SSB
PBMC	0.000483188	Simulated	Depth >=1	SSB
PBMC	0.000475494	Simulated	Depth >=1	SSB
PBMC	0.000473357	Simulated	Depth >=1	SSB
PBMC	0.000465236	Simulated	Depth >=1	SSB
PBMC	0.000463526	Simulated	Depth >=1	SSB
PBMC	0.000487034	Simulated	Depth >=1	SSB
Sperm	0.00129719	Simulated	Depth >=1	SSB
Sperm	0.00129896	Simulated	Depth >=1	SSB
Sperm	0.00130689	Simulated	Depth >=1	SSB
Sperm	0.001276	Simulated	Depth >=1	SSB
Sperm	0.00130786	Simulated	Depth >=1	SSB
Sperm	0.00129832	Simulated	Depth >=1	SSB
Sperm	0.00128118	Simulated	Depth >=1	SSB
Sperm	0.00129201	Simulated	Depth >=1	SSB
Sperm	0.0012988	Simulated	Depth >=1	SSB
Sperm	0.001287	Simulated	Depth >=1	SSB
Sperm	0.00128845	Simulated	Depth >=1	SSB
Sperm	0.00129023	Simulated	Depth >=1	SSB
Sperm	0.00129994	Simulated	Depth >=1	SSB
Sperm	0.0013064	Simulated	Depth >=1	SSB
Sperm	0.00131562	Simulated	Depth >=1	SSB
Sperm	0.00128586	Simulated	Depth >=1	SSB
Sperm	0.00129719	Simulated	Depth >=1	SSB
Sperm	0.00130721	Simulated	Depth >=1	SSB
Sperm	0.00131336	Simulated	Depth >=1	SSB
Sperm	0.00130964	Simulated	Depth >=1	SSB
Sperm	0.00130964	Simulated	Depth >=1	SSB
Sperm	0.00126759	Simulated	Depth >=1	SSB
Sperm	0.00128279	Simulated	Depth >=1	SSB
Sperm	0.00130398	Simulated	Depth >=1	SSB
Sperm	0.0013022	Simulated	Depth >=1	SSB
Sperm	0.00129169	Simulated	Depth >=1	SSB
Sperm	0.00129169	Simulated	Depth >=1	SSB
Sperm	0.00127487	Simulated	Depth >=1	SSB
Sperm	0.00130964	Simulated	Depth >=1	SSB
Sperm	0.00130268	Simulated	Depth >=1	SSB
Sperm	0.00127956	Simulated	Depth >=1	SSB
Sperm	0.00127681	Simulated	Depth >=1	SSB
Sperm	0.00129072	Simulated	Depth >=1	SSB
Sperm	0.00128538	Simulated	Depth >=1	SSB
Sperm	0.00128134	Simulated	Depth >=1	SSB
Sperm	0.00129039	Simulated	Depth >=1	SSB
Sperm	0.00128926	Simulated	Depth >=1	SSB
Sperm	0.00129994	Simulated	Depth >=1	SSB
Sperm	0.00128619	Simulated	Depth >=1	SSB
Sperm	0.00127487	Simulated	Depth >=1	SSB
Sperm	0.00130786	Simulated	Depth >=1	SSB
Sperm	0.00128894	Simulated	Depth >=1	SSB
Sperm	0.00130818	Simulated	Depth >=1	SSB
Sperm	0.00129201	Simulated	Depth >=1	SSB
Sperm	0.00129654	Simulated	Depth >=1	SSB
Sperm	0.0012912	Simulated	Depth >=1	SSB
Sperm	0.00129524	Simulated	Depth >=1	SSB
Sperm	0.0012781	Simulated	Depth >=1	SSB
Sperm	0.00130171	Simulated	Depth >=1	SSB
Sperm	0.00127842	Simulated	Depth >=1	SSB
Sperm	0.00128085	Simulated	Depth >=1	SSB
Sperm	0.00130171	Simulated	Depth >=1	SSB
Sperm	0.00129945	Simulated	Depth >=1	SSB
Sperm	0.00131498	Simulated	Depth >=1	SSB
Sperm	0.00131287	Simulated	Depth >=1	SSB
Sperm	0.00129589	Simulated	Depth >=1	SSB
Sperm	0.00126985	Simulated	Depth >=1	SSB
Sperm	0.00129541	Simulated	Depth >=1	SSB
Sperm	0.00131773	Simulated	Depth >=1	SSB
Sperm	0.00129913	Simulated	Depth >=1	SSB
Sperm	0.00129331	Simulated	Depth >=1	SSB
Sperm	0.00129816	Simulated	Depth >=1	SSB
Sperm	0.00130042	Simulated	Depth >=1	SSB
Sperm	0.00131789	Simulated	Depth >=1	SSB
Sperm	0.00130835	Simulated	Depth >=1	SSB
Sperm	0.00128538	Simulated	Depth >=1	SSB
Sperm	0.00128344	Simulated	Depth >=1	SSB
Sperm	0.00127891	Simulated	Depth >=1	SSB
Sperm	0.00127778	Simulated	Depth >=1	SSB
Sperm	0.00127115	Simulated	Depth >=1	SSB
Sperm	0.00127778	Simulated	Depth >=1	SSB
Sperm	0.00126533	Simulated	Depth >=1	SSB
Sperm	0.00129557	Simulated	Depth >=1	SSB
Sperm	0.00127875	Simulated	Depth >=1	SSB
Sperm	0.00129848	Simulated	Depth >=1	SSB
Sperm	0.00130527	Simulated	Depth >=1	SSB
Sperm	0.00128409	Simulated	Depth >=1	SSB
Sperm	0.00128376	Simulated	Depth >=1	SSB
Sperm	0.00128732	Simulated	Depth >=1	SSB
Sperm	0.00129169	Simulated	Depth >=1	SSB
Sperm	0.00127357	Simulated	Depth >=1	SSB
Sperm	0.00127277	Simulated	Depth >=1	SSB
Sperm	0.00130349	Simulated	Depth >=1	SSB
Sperm	0.00128311	Simulated	Depth >=1	SSB
Sperm	0.00131384	Simulated	Depth >=1	SSB
Sperm	0.00129832	Simulated	Depth >=1	SSB
Sperm	0.00128069	Simulated	Depth >=1	SSB
Sperm	0.00130996	Simulated	Depth >=1	SSB
Sperm	0.00128538	Simulated	Depth >=1	SSB
Sperm	0.00131368	Simulated	Depth >=1	SSB
Sperm	0.00130236	Simulated	Depth >=1	SSB
Sperm	0.00132258	Simulated	Depth >=1	SSB
Sperm	0.00130851	Simulated	Depth >=1	SSB
Sperm	0.00128344	Simulated	Depth >=1	SSB
Sperm	0.00128457	Simulated	Depth >=1	SSB
Sperm	0.00128425	Simulated	Depth >=1	SSB
Sperm	0.00128376	Simulated	Depth >=1	SSB
Sperm	0.00127147	Simulated	Depth >=1	SSB
Sperm	0.00128861	Simulated	Depth >=1	SSB
Sperm	0.00134377	Simulated	Depth >=1	SSB
Bone_marrow	0	Simulated	Depth >=2	SSB
Bone_marrow	0	Simulated	Depth >=2	SSB
Bone_marrow	0	Simulated	Depth >=2	SSB
Bone_marrow	0	Simulated	Depth >=2	SSB
Bone_marrow	0	Simulated	Depth >=2	SSB
Bone_marrow	0	Simulated	Depth >=2	SSB
Bone_marrow	0	Simulated	Depth >=2	SSB
Bone_marrow	0	Simulated	Depth >=2	SSB
Bone_marrow	0	Simulated	Depth >=2	SSB
Bone_marrow	0	Simulated	Depth >=2	SSB
Bone_marrow	0	Simulated	Depth >=2	SSB
Bone_marrow	0	Simulated	Depth >=2	SSB
Bone_marrow	0	Simulated	Depth >=2	SSB
Bone_marrow	0	Simulated	Depth >=2	SSB
Bone_marrow	0	Simulated	Depth >=2	SSB
Bone_marrow	0	Simulated	Depth >=2	SSB
Bone_marrow	7.37735e-05	Simulated	Depth >=2	SSB
Bone_marrow	0	Simulated	Depth >=2	SSB
Bone_marrow	0	Simulated	Depth >=2	SSB
Bone_marrow	0	Simulated	Depth >=2	SSB
Bone_marrow	0	Simulated	Depth >=2	SSB
Bone_marrow	0	Simulated	Depth >=2	SSB
Bone_marrow	0	Simulated	Depth >=2	SSB
Bone_marrow	0	Simulated	Depth >=2	SSB
Bone_marrow	0	Simulated	Depth >=2	SSB
Bone_marrow	0	Simulated	Depth >=2	SSB
Bone_marrow	0	Simulated	Depth >=2	SSB
Bone_marrow	0	Simulated	Depth >=2	SSB
Bone_marrow	3.68854e-05	Simulated	Depth >=2	SSB
Bone_marrow	0	Simulated	Depth >=2	SSB
Bone_marrow	0	Simulated	Depth >=2	SSB
Bone_marrow	3.68854e-05	Simulated	Depth >=2	SSB
Bone_marrow	0	Simulated	Depth >=2	SSB
Bone_marrow	0	Simulated	Depth >=2	SSB
Bone_marrow	0	Simulated	Depth >=2	SSB
Bone_marrow	0	Simulated	Depth >=2	SSB
Bone_marrow	3.68854e-05	Simulated	Depth >=2	SSB
Bone_marrow	3.68854e-05	Simulated	Depth >=2	SSB
Bone_marrow	3.68854e-05	Simulated	Depth >=2	SSB
Bone_marrow	0	Simulated	Depth >=2	SSB
Bone_marrow	0	Simulated	Depth >=2	SSB
Bone_marrow	0	Simulated	Depth >=2	SSB
Bone_marrow	3.68854e-05	Simulated	Depth >=2	SSB
Bone_marrow	0	Simulated	Depth >=2	SSB
Bone_marrow	0	Simulated	Depth >=2	SSB
Bone_marrow	0	Simulated	Depth >=2	SSB
Bone_marrow	0	Simulated	Depth >=2	SSB
Bone_marrow	0	Simulated	Depth >=2	SSB
Bone_marrow	0	Simulated	Depth >=2	SSB
Bone_marrow	0	Simulated	Depth >=2	SSB
Bone_marrow	3.68854e-05	Simulated	Depth >=2	SSB
Bone_marrow	0	Simulated	Depth >=2	SSB
Bone_marrow	3.68854e-05	Simulated	Depth >=2	SSB
Bone_marrow	3.68854e-05	Simulated	Depth >=2	SSB
Bone_marrow	0	Simulated	Depth >=2	SSB
Bone_marrow	0	Simulated	Depth >=2	SSB
Bone_marrow	0	Simulated	Depth >=2	SSB
Bone_marrow	0	Simulated	Depth >=2	SSB
Bone_marrow	0	Simulated	Depth >=2	SSB
Bone_marrow	0	Simulated	Depth >=2	SSB
Bone_marrow	0	Simulated	Depth >=2	SSB
Bone_marrow	0	Simulated	Depth >=2	SSB
Bone_marrow	0	Simulated	Depth >=2	SSB
Bone_marrow	0	Simulated	Depth >=2	SSB
Bone_marrow	3.68854e-05	Simulated	Depth >=2	SSB
Bone_marrow	0	Simulated	Depth >=2	SSB
Bone_marrow	3.68854e-05	Simulated	Depth >=2	SSB
Bone_marrow	0	Simulated	Depth >=2	SSB
Bone_marrow	0	Simulated	Depth >=2	SSB
Bone_marrow	0	Simulated	Depth >=2	SSB
Bone_marrow	0	Simulated	Depth >=2	SSB
Bone_marrow	0	Simulated	Depth >=2	SSB
Bone_marrow	0	Simulated	Depth >=2	SSB
Bone_marrow	0	Simulated	Depth >=2	SSB
Bone_marrow	0	Simulated	Depth >=2	SSB
Bone_marrow	0	Simulated	Depth >=2	SSB
Bone_marrow	0	Simulated	Depth >=2	SSB
Bone_marrow	3.68854e-05	Simulated	Depth >=2	SSB
Bone_marrow	0	Simulated	Depth >=2	SSB
Bone_marrow	3.68854e-05	Simulated	Depth >=2	SSB
Bone_marrow	0	Simulated	Depth >=2	SSB
Bone_marrow	0	Simulated	Depth >=2	SSB
Bone_marrow	3.68854e-05	Simulated	Depth >=2	SSB
Bone_marrow	0	Simulated	Depth >=2	SSB
Bone_marrow	0	Simulated	Depth >=2	SSB
Bone_marrow	0	Simulated	Depth >=2	SSB
Bone_marrow	0	Simulated	Depth >=2	SSB
Bone_marrow	0	Simulated	Depth >=2	SSB
Bone_marrow	0	Simulated	Depth >=2	SSB
Bone_marrow	0	Simulated	Depth >=2	SSB
Bone_marrow	7.37735e-05	Simulated	Depth >=2	SSB
Bone_marrow	0	Simulated	Depth >=2	SSB
Bone_marrow	0	Simulated	Depth >=2	SSB
Bone_marrow	0	Simulated	Depth >=2	SSB
Bone_marrow	0	Simulated	Depth >=2	SSB
Bone_marrow	0	Simulated	Depth >=2	SSB
Bone_marrow	0	Simulated	Depth >=2	SSB
Bone_marrow	0	Simulated	Depth >=2	SSB
Bone_marrow	0	Simulated	Depth >=2	SSB
Bone_marrow	0	Simulated	Depth >=2	SSB
Brain	3.17098e-05	Simulated	Depth >=2	SSB
Brain	0	Simulated	Depth >=2	SSB
Brain	0	Simulated	Depth >=2	SSB
Brain	0	Simulated	Depth >=2	SSB
Brain	0	Simulated	Depth >=2	SSB
Brain	3.17098e-05	Simulated	Depth >=2	SSB
Brain	0	Simulated	Depth >=2	SSB
Brain	0	Simulated	Depth >=2	SSB
Brain	0	Simulated	Depth >=2	SSB
Brain	0	Simulated	Depth >=2	SSB
Brain	0	Simulated	Depth >=2	SSB
Brain	0	Simulated	Depth >=2	SSB
Brain	0	Simulated	Depth >=2	SSB
Brain	3.17098e-05	Simulated	Depth >=2	SSB
Brain	0	Simulated	Depth >=2	SSB
Brain	3.17098e-05	Simulated	Depth >=2	SSB
Brain	0	Simulated	Depth >=2	SSB
Brain	0	Simulated	Depth >=2	SSB
Brain	0	Simulated	Depth >=2	SSB
Brain	0	Simulated	Depth >=2	SSB
Brain	3.17098e-05	Simulated	Depth >=2	SSB
Brain	0	Simulated	Depth >=2	SSB
Brain	3.17098e-05	Simulated	Depth >=2	SSB
Brain	0	Simulated	Depth >=2	SSB
Brain	3.17098e-05	Simulated	Depth >=2	SSB
Brain	3.17098e-05	Simulated	Depth >=2	SSB
Brain	0	Simulated	Depth >=2	SSB
Brain	0	Simulated	Depth >=2	SSB
Brain	0	Simulated	Depth >=2	SSB
Brain	0	Simulated	Depth >=2	SSB
Brain	0	Simulated	Depth >=2	SSB
Brain	0	Simulated	Depth >=2	SSB
Brain	0	Simulated	Depth >=2	SSB
Brain	0	Simulated	Depth >=2	SSB
Brain	0	Simulated	Depth >=2	SSB
Brain	0	Simulated	Depth >=2	SSB
Brain	0	Simulated	Depth >=2	SSB
Brain	3.17098e-05	Simulated	Depth >=2	SSB
Brain	0	Simulated	Depth >=2	SSB
Brain	0	Simulated	Depth >=2	SSB
Brain	3.17098e-05	Simulated	Depth >=2	SSB
Brain	0	Simulated	Depth >=2	SSB
Brain	0	Simulated	Depth >=2	SSB
Brain	0	Simulated	Depth >=2	SSB
Brain	3.17098e-05	Simulated	Depth >=2	SSB
Brain	0	Simulated	Depth >=2	SSB
Brain	0	Simulated	Depth >=2	SSB
Brain	0	Simulated	Depth >=2	SSB
Brain	0	Simulated	Depth >=2	SSB
Brain	0	Simulated	Depth >=2	SSB
Brain	3.17098e-05	Simulated	Depth >=2	SSB
Brain	0	Simulated	Depth >=2	SSB
Brain	3.17098e-05	Simulated	Depth >=2	SSB
Brain	0	Simulated	Depth >=2	SSB
Brain	0	Simulated	Depth >=2	SSB
Brain	0	Simulated	Depth >=2	SSB
Brain	0	Simulated	Depth >=2	SSB
Brain	0	Simulated	Depth >=2	SSB
Brain	3.17098e-05	Simulated	Depth >=2	SSB
Brain	0	Simulated	Depth >=2	SSB
Brain	0	Simulated	Depth >=2	SSB
Brain	3.17098e-05	Simulated	Depth >=2	SSB
Brain	0	Simulated	Depth >=2	SSB
Brain	0	Simulated	Depth >=2	SSB
Brain	0	Simulated	Depth >=2	SSB
Brain	0	Simulated	Depth >=2	SSB
Brain	0	Simulated	Depth >=2	SSB
Brain	0	Simulated	Depth >=2	SSB
Brain	0	Simulated	Depth >=2	SSB
Brain	0	Simulated	Depth >=2	SSB
Brain	0	Simulated	Depth >=2	SSB
Brain	0	Simulated	Depth >=2	SSB
Brain	0	Simulated	Depth >=2	SSB
Brain	3.17098e-05	Simulated	Depth >=2	SSB
Brain	0	Simulated	Depth >=2	SSB
Brain	0	Simulated	Depth >=2	SSB
Brain	0	Simulated	Depth >=2	SSB
Brain	0	Simulated	Depth >=2	SSB
Brain	0	Simulated	Depth >=2	SSB
Brain	0	Simulated	Depth >=2	SSB
Brain	3.17098e-05	Simulated	Depth >=2	SSB
Brain	0	Simulated	Depth >=2	SSB
Brain	3.17098e-05	Simulated	Depth >=2	SSB
Brain	0	Simulated	Depth >=2	SSB
Brain	0	Simulated	Depth >=2	SSB
Brain	0	Simulated	Depth >=2	SSB
Brain	0	Simulated	Depth >=2	SSB
Brain	0	Simulated	Depth >=2	SSB
Brain	0	Simulated	Depth >=2	SSB
Brain	0	Simulated	Depth >=2	SSB
Brain	0	Simulated	Depth >=2	SSB
Brain	0	Simulated	Depth >=2	SSB
Brain	0	Simulated	Depth >=2	SSB
Brain	0	Simulated	Depth >=2	SSB
Brain	0	Simulated	Depth >=2	SSB
Brain	0	Simulated	Depth >=2	SSB
Brain	0	Simulated	Depth >=2	SSB
Brain	3.17098e-05	Simulated	Depth >=2	SSB
Brain	0	Simulated	Depth >=2	SSB
Brain	0	Simulated	Depth >=2	SSB
Heart	1.76666e-05	Simulated	Depth >=2	SSB
Heart	1.76666e-05	Simulated	Depth >=2	SSB
Heart	1.76666e-05	Simulated	Depth >=2	SSB
Heart	1.76666e-05	Simulated	Depth >=2	SSB
Heart	0	Simulated	Depth >=2	SSB
Heart	1.76666e-05	Simulated	Depth >=2	SSB
Heart	0	Simulated	Depth >=2	SSB
Heart	0	Simulated	Depth >=2	SSB
Heart	0	Simulated	Depth >=2	SSB
Heart	0	Simulated	Depth >=2	SSB
Heart	0	Simulated	Depth >=2	SSB
Heart	1.76666e-05	Simulated	Depth >=2	SSB
Heart	0	Simulated	Depth >=2	SSB
Heart	1.76666e-05	Simulated	Depth >=2	SSB
Heart	0	Simulated	Depth >=2	SSB
Heart	0	Simulated	Depth >=2	SSB
Heart	0	Simulated	Depth >=2	SSB
Heart	0	Simulated	Depth >=2	SSB
Heart	1.76666e-05	Simulated	Depth >=2	SSB
Heart	0	Simulated	Depth >=2	SSB
Heart	5.30017e-05	Simulated	Depth >=2	SSB
Heart	1.76666e-05	Simulated	Depth >=2	SSB
Heart	1.76666e-05	Simulated	Depth >=2	SSB
Heart	0	Simulated	Depth >=2	SSB
Heart	0	Simulated	Depth >=2	SSB
Heart	5.30017e-05	Simulated	Depth >=2	SSB
Heart	1.76666e-05	Simulated	Depth >=2	SSB
Heart	3.53338e-05	Simulated	Depth >=2	SSB
Heart	1.76666e-05	Simulated	Depth >=2	SSB
Heart	1.76666e-05	Simulated	Depth >=2	SSB
Heart	0	Simulated	Depth >=2	SSB
Heart	0	Simulated	Depth >=2	SSB
Heart	0	Simulated	Depth >=2	SSB
Heart	3.53338e-05	Simulated	Depth >=2	SSB
Heart	3.53338e-05	Simulated	Depth >=2	SSB
Heart	1.76666e-05	Simulated	Depth >=2	SSB
Heart	1.76666e-05	Simulated	Depth >=2	SSB
Heart	1.76666e-05	Simulated	Depth >=2	SSB
Heart	0	Simulated	Depth >=2	SSB
Heart	0	Simulated	Depth >=2	SSB
Heart	1.76666e-05	Simulated	Depth >=2	SSB
Heart	0	Simulated	Depth >=2	SSB
Heart	0	Simulated	Depth >=2	SSB
Heart	0	Simulated	Depth >=2	SSB
Heart	0	Simulated	Depth >=2	SSB
Heart	1.76666e-05	Simulated	Depth >=2	SSB
Heart	1.76666e-05	Simulated	Depth >=2	SSB
Heart	0	Simulated	Depth >=2	SSB
Heart	0	Simulated	Depth >=2	SSB
Heart	0	Simulated	Depth >=2	SSB
Heart	0	Simulated	Depth >=2	SSB
Heart	0	Simulated	Depth >=2	SSB
Heart	1.76666e-05	Simulated	Depth >=2	SSB
Heart	1.76666e-05	Simulated	Depth >=2	SSB
Heart	0	Simulated	Depth >=2	SSB
Heart	1.76666e-05	Simulated	Depth >=2	SSB
Heart	5.30017e-05	Simulated	Depth >=2	SSB
Heart	0	Simulated	Depth >=2	SSB
Heart	0	Simulated	Depth >=2	SSB
Heart	1.76666e-05	Simulated	Depth >=2	SSB
Heart	1.76666e-05	Simulated	Depth >=2	SSB
Heart	1.76666e-05	Simulated	Depth >=2	SSB
Heart	0	Simulated	Depth >=2	SSB
Heart	1.76666e-05	Simulated	Depth >=2	SSB
Heart	3.53338e-05	Simulated	Depth >=2	SSB
Heart	1.76666e-05	Simulated	Depth >=2	SSB
Heart	0	Simulated	Depth >=2	SSB
Heart	0	Simulated	Depth >=2	SSB
Heart	0	Simulated	Depth >=2	SSB
Heart	1.76666e-05	Simulated	Depth >=2	SSB
Heart	1.76666e-05	Simulated	Depth >=2	SSB
Heart	3.53338e-05	Simulated	Depth >=2	SSB
Heart	1.76666e-05	Simulated	Depth >=2	SSB
Heart	1.76666e-05	Simulated	Depth >=2	SSB
Heart	1.76666e-05	Simulated	Depth >=2	SSB
Heart	0	Simulated	Depth >=2	SSB
Heart	1.76666e-05	Simulated	Depth >=2	SSB
Heart	1.76666e-05	Simulated	Depth >=2	SSB
Heart	0	Simulated	Depth >=2	SSB
Heart	3.53338e-05	Simulated	Depth >=2	SSB
Heart	1.76666e-05	Simulated	Depth >=2	SSB
Heart	5.30017e-05	Simulated	Depth >=2	SSB
Heart	0	Simulated	Depth >=2	SSB
Heart	3.53338e-05	Simulated	Depth >=2	SSB
Heart	0	Simulated	Depth >=2	SSB
Heart	1.76666e-05	Simulated	Depth >=2	SSB
Heart	0	Simulated	Depth >=2	SSB
Heart	0	Simulated	Depth >=2	SSB
Heart	0	Simulated	Depth >=2	SSB
Heart	0	Simulated	Depth >=2	SSB
Heart	3.53338e-05	Simulated	Depth >=2	SSB
Heart	0	Simulated	Depth >=2	SSB
Heart	1.76666e-05	Simulated	Depth >=2	SSB
Heart	0	Simulated	Depth >=2	SSB
Heart	0	Simulated	Depth >=2	SSB
Heart	0	Simulated	Depth >=2	SSB
Heart	0	Simulated	Depth >=2	SSB
Heart	1.76666e-05	Simulated	Depth >=2	SSB
Heart	0	Simulated	Depth >=2	SSB
Heart	3.53338e-05	Simulated	Depth >=2	SSB
Liver	0	Simulated	Depth >=2	SSB
Liver	0	Simulated	Depth >=2	SSB
Liver	0	Simulated	Depth >=2	SSB
Liver	0	Simulated	Depth >=2	SSB
Liver	0	Simulated	Depth >=2	SSB
Liver	0	Simulated	Depth >=2	SSB
Liver	6.27983e-05	Simulated	Depth >=2	SSB
Liver	0	Simulated	Depth >=2	SSB
Liver	0	Simulated	Depth >=2	SSB
Liver	0	Simulated	Depth >=2	SSB
Liver	0	Simulated	Depth >=2	SSB
Liver	0	Simulated	Depth >=2	SSB
Liver	0	Simulated	Depth >=2	SSB
Liver	0	Simulated	Depth >=2	SSB
Liver	0	Simulated	Depth >=2	SSB
Liver	0	Simulated	Depth >=2	SSB
Liver	0	Simulated	Depth >=2	SSB
Liver	0	Simulated	Depth >=2	SSB
Liver	0	Simulated	Depth >=2	SSB
Liver	0	Simulated	Depth >=2	SSB
Liver	0	Simulated	Depth >=2	SSB
Liver	0	Simulated	Depth >=2	SSB
Liver	6.27983e-05	Simulated	Depth >=2	SSB
Liver	0	Simulated	Depth >=2	SSB
Liver	0	Simulated	Depth >=2	SSB
Liver	0	Simulated	Depth >=2	SSB
Liver	0	Simulated	Depth >=2	SSB
Liver	0	Simulated	Depth >=2	SSB
Liver	0	Simulated	Depth >=2	SSB
Liver	0	Simulated	Depth >=2	SSB
Liver	0	Simulated	Depth >=2	SSB
Liver	0	Simulated	Depth >=2	SSB
Liver	0	Simulated	Depth >=2	SSB
Liver	6.27983e-05	Simulated	Depth >=2	SSB
Liver	0	Simulated	Depth >=2	SSB
Liver	0	Simulated	Depth >=2	SSB
Liver	0	Simulated	Depth >=2	SSB
Liver	0	Simulated	Depth >=2	SSB
Liver	0	Simulated	Depth >=2	SSB
Liver	0	Simulated	Depth >=2	SSB
Liver	0	Simulated	Depth >=2	SSB
Liver	0	Simulated	Depth >=2	SSB
Liver	0	Simulated	Depth >=2	SSB
Liver	0	Simulated	Depth >=2	SSB
Liver	0	Simulated	Depth >=2	SSB
Liver	0	Simulated	Depth >=2	SSB
Liver	0	Simulated	Depth >=2	SSB
Liver	0	Simulated	Depth >=2	SSB
Liver	0	Simulated	Depth >=2	SSB
Liver	0	Simulated	Depth >=2	SSB
Liver	0	Simulated	Depth >=2	SSB
Liver	0	Simulated	Depth >=2	SSB
Liver	0	Simulated	Depth >=2	SSB
Liver	0	Simulated	Depth >=2	SSB
Liver	0	Simulated	Depth >=2	SSB
Liver	0	Simulated	Depth >=2	SSB
Liver	0	Simulated	Depth >=2	SSB
Liver	0	Simulated	Depth >=2	SSB
Liver	0	Simulated	Depth >=2	SSB
Liver	0	Simulated	Depth >=2	SSB
Liver	0	Simulated	Depth >=2	SSB
Liver	0	Simulated	Depth >=2	SSB
Liver	0	Simulated	Depth >=2	SSB
Liver	0	Simulated	Depth >=2	SSB
Liver	0	Simulated	Depth >=2	SSB
Liver	0	Simulated	Depth >=2	SSB
Liver	0	Simulated	Depth >=2	SSB
Liver	0	Simulated	Depth >=2	SSB
Liver	0	Simulated	Depth >=2	SSB
Liver	0	Simulated	Depth >=2	SSB
Liver	0	Simulated	Depth >=2	SSB
Liver	6.27983e-05	Simulated	Depth >=2	SSB
Liver	0	Simulated	Depth >=2	SSB
Liver	0	Simulated	Depth >=2	SSB
Liver	0	Simulated	Depth >=2	SSB
Liver	0	Simulated	Depth >=2	SSB
Liver	6.27983e-05	Simulated	Depth >=2	SSB
Liver	0	Simulated	Depth >=2	SSB
Liver	0	Simulated	Depth >=2	SSB
Liver	0	Simulated	Depth >=2	SSB
Liver	0	Simulated	Depth >=2	SSB
Liver	0	Simulated	Depth >=2	SSB
Liver	0	Simulated	Depth >=2	SSB
Liver	0	Simulated	Depth >=2	SSB
Liver	6.27983e-05	Simulated	Depth >=2	SSB
Liver	0	Simulated	Depth >=2	SSB
Liver	0	Simulated	Depth >=2	SSB
Liver	0	Simulated	Depth >=2	SSB
Liver	0	Simulated	Depth >=2	SSB
Liver	0	Simulated	Depth >=2	SSB
Liver	0	Simulated	Depth >=2	SSB
Liver	0	Simulated	Depth >=2	SSB
Liver	0	Simulated	Depth >=2	SSB
Liver	0	Simulated	Depth >=2	SSB
Liver	6.27983e-05	Simulated	Depth >=2	SSB
Liver	0	Simulated	Depth >=2	SSB
Liver	0	Simulated	Depth >=2	SSB
Liver	0	Simulated	Depth >=2	SSB
Liver	0	Simulated	Depth >=2	SSB
Liver	0	Simulated	Depth >=2	SSB
PBMC	0	Simulated	Depth >=2	SSB
PBMC	0	Simulated	Depth >=2	SSB
PBMC	0	Simulated	Depth >=2	SSB
PBMC	0	Simulated	Depth >=2	SSB
PBMC	0	Simulated	Depth >=2	SSB
PBMC	0	Simulated	Depth >=2	SSB
PBMC	0	Simulated	Depth >=2	SSB
PBMC	0	Simulated	Depth >=2	SSB
PBMC	0	Simulated	Depth >=2	SSB
PBMC	0	Simulated	Depth >=2	SSB
PBMC	0	Simulated	Depth >=2	SSB
PBMC	0	Simulated	Depth >=2	SSB
PBMC	0	Simulated	Depth >=2	SSB
PBMC	0	Simulated	Depth >=2	SSB
PBMC	0	Simulated	Depth >=2	SSB
PBMC	0	Simulated	Depth >=2	SSB
PBMC	0	Simulated	Depth >=2	SSB
PBMC	0	Simulated	Depth >=2	SSB
PBMC	0	Simulated	Depth >=2	SSB
PBMC	0	Simulated	Depth >=2	SSB
PBMC	0	Simulated	Depth >=2	SSB
PBMC	0	Simulated	Depth >=2	SSB
PBMC	0	Simulated	Depth >=2	SSB
PBMC	0	Simulated	Depth >=2	SSB
PBMC	0	Simulated	Depth >=2	SSB
PBMC	0	Simulated	Depth >=2	SSB
PBMC	0	Simulated	Depth >=2	SSB
PBMC	0	Simulated	Depth >=2	SSB
PBMC	0	Simulated	Depth >=2	SSB
PBMC	8.18867e-05	Simulated	Depth >=2	SSB
PBMC	0	Simulated	Depth >=2	SSB
PBMC	0	Simulated	Depth >=2	SSB
PBMC	0	Simulated	Depth >=2	SSB
PBMC	0	Simulated	Depth >=2	SSB
PBMC	0	Simulated	Depth >=2	SSB
PBMC	0	Simulated	Depth >=2	SSB
PBMC	0	Simulated	Depth >=2	SSB
PBMC	0	Simulated	Depth >=2	SSB
PBMC	0	Simulated	Depth >=2	SSB
PBMC	8.18867e-05	Simulated	Depth >=2	SSB
PBMC	0	Simulated	Depth >=2	SSB
PBMC	0	Simulated	Depth >=2	SSB
PBMC	8.18867e-05	Simulated	Depth >=2	SSB
PBMC	0	Simulated	Depth >=2	SSB
PBMC	0	Simulated	Depth >=2	SSB
PBMC	8.18867e-05	Simulated	Depth >=2	SSB
PBMC	0	Simulated	Depth >=2	SSB
PBMC	0	Simulated	Depth >=2	SSB
PBMC	0	Simulated	Depth >=2	SSB
PBMC	0	Simulated	Depth >=2	SSB
PBMC	0	Simulated	Depth >=2	SSB
PBMC	0	Simulated	Depth >=2	SSB
PBMC	0	Simulated	Depth >=2	SSB
PBMC	0	Simulated	Depth >=2	SSB
PBMC	0	Simulated	Depth >=2	SSB
PBMC	0	Simulated	Depth >=2	SSB
PBMC	0	Simulated	Depth >=2	SSB
PBMC	0	Simulated	Depth >=2	SSB
PBMC	0	Simulated	Depth >=2	SSB
PBMC	0	Simulated	Depth >=2	SSB
PBMC	0	Simulated	Depth >=2	SSB
PBMC	0	Simulated	Depth >=2	SSB
PBMC	0	Simulated	Depth >=2	SSB
PBMC	0	Simulated	Depth >=2	SSB
PBMC	0	Simulated	Depth >=2	SSB
PBMC	0	Simulated	Depth >=2	SSB
PBMC	8.18867e-05	Simulated	Depth >=2	SSB
PBMC	0	Simulated	Depth >=2	SSB
PBMC	0	Simulated	Depth >=2	SSB
PBMC	0	Simulated	Depth >=2	SSB
PBMC	0	Simulated	Depth >=2	SSB
PBMC	0	Simulated	Depth >=2	SSB
PBMC	0	Simulated	Depth >=2	SSB
PBMC	0	Simulated	Depth >=2	SSB
PBMC	0	Simulated	Depth >=2	SSB
PBMC	0	Simulated	Depth >=2	SSB
PBMC	0	Simulated	Depth >=2	SSB
PBMC	0	Simulated	Depth >=2	SSB
PBMC	0	Simulated	Depth >=2	SSB
PBMC	0	Simulated	Depth >=2	SSB
PBMC	0	Simulated	Depth >=2	SSB
PBMC	0	Simulated	Depth >=2	SSB
PBMC	0	Simulated	Depth >=2	SSB
PBMC	0	Simulated	Depth >=2	SSB
PBMC	0	Simulated	Depth >=2	SSB
PBMC	0	Simulated	Depth >=2	SSB
PBMC	0	Simulated	Depth >=2	SSB
PBMC	0	Simulated	Depth >=2	SSB
PBMC	0	Simulated	Depth >=2	SSB
PBMC	0	Simulated	Depth >=2	SSB
PBMC	0	Simulated	Depth >=2	SSB
PBMC	0	Simulated	Depth >=2	SSB
PBMC	0	Simulated	Depth >=2	SSB
PBMC	0	Simulated	Depth >=2	SSB
PBMC	0	Simulated	Depth >=2	SSB
PBMC	0	Simulated	Depth >=2	SSB
PBMC	0	Simulated	Depth >=2	SSB
PBMC	0	Simulated	Depth >=2	SSB
PBMC	0	Simulated	Depth >=2	SSB
PBMC	0	Simulated	Depth >=2	SSB
Sperm	1.63757e-05	Simulated	Depth >=2	SSB
Sperm	3.2752e-05	Simulated	Depth >=2	SSB
Sperm	3.2752e-05	Simulated	Depth >=2	SSB
Sperm	3.2752e-05	Simulated	Depth >=2	SSB
Sperm	1.63757e-05	Simulated	Depth >=2	SSB
Sperm	1.63757e-05	Simulated	Depth >=2	SSB
Sperm	1.63757e-05	Simulated	Depth >=2	SSB
Sperm	0	Simulated	Depth >=2	SSB
Sperm	3.2752e-05	Simulated	Depth >=2	SSB
Sperm	1.63757e-05	Simulated	Depth >=2	SSB
Sperm	0	Simulated	Depth >=2	SSB
Sperm	0	Simulated	Depth >=2	SSB
Sperm	1.63757e-05	Simulated	Depth >=2	SSB
Sperm	1.63757e-05	Simulated	Depth >=2	SSB
Sperm	4.91288e-05	Simulated	Depth >=2	SSB
Sperm	1.63757e-05	Simulated	Depth >=2	SSB
Sperm	0	Simulated	Depth >=2	SSB
Sperm	8.1884e-05	Simulated	Depth >=2	SSB
Sperm	3.2752e-05	Simulated	Depth >=2	SSB
Sperm	0	Simulated	Depth >=2	SSB
Sperm	1.63757e-05	Simulated	Depth >=2	SSB
Sperm	1.63757e-05	Simulated	Depth >=2	SSB
Sperm	3.2752e-05	Simulated	Depth >=2	SSB
Sperm	0	Simulated	Depth >=2	SSB
Sperm	0	Simulated	Depth >=2	SSB
Sperm	0	Simulated	Depth >=2	SSB
Sperm	1.63757e-05	Simulated	Depth >=2	SSB
Sperm	1.63757e-05	Simulated	Depth >=2	SSB
Sperm	1.63757e-05	Simulated	Depth >=2	SSB
Sperm	1.63757e-05	Simulated	Depth >=2	SSB
Sperm	0	Simulated	Depth >=2	SSB
Sperm	0	Simulated	Depth >=2	SSB
Sperm	3.2752e-05	Simulated	Depth >=2	SSB
Sperm	1.63757e-05	Simulated	Depth >=2	SSB
Sperm	1.63757e-05	Simulated	Depth >=2	SSB
Sperm	0	Simulated	Depth >=2	SSB
Sperm	0	Simulated	Depth >=2	SSB
Sperm	3.2752e-05	Simulated	Depth >=2	SSB
Sperm	0	Simulated	Depth >=2	SSB
Sperm	0	Simulated	Depth >=2	SSB
Sperm	0	Simulated	Depth >=2	SSB
Sperm	3.2752e-05	Simulated	Depth >=2	SSB
Sperm	1.63757e-05	Simulated	Depth >=2	SSB
Sperm	1.63757e-05	Simulated	Depth >=2	SSB
Sperm	1.63757e-05	Simulated	Depth >=2	SSB
Sperm	1.63757e-05	Simulated	Depth >=2	SSB
Sperm	1.63757e-05	Simulated	Depth >=2	SSB
Sperm	0	Simulated	Depth >=2	SSB
Sperm	1.63757e-05	Simulated	Depth >=2	SSB
Sperm	4.91288e-05	Simulated	Depth >=2	SSB
Sperm	3.2752e-05	Simulated	Depth >=2	SSB
Sperm	0	Simulated	Depth >=2	SSB
Sperm	0	Simulated	Depth >=2	SSB
Sperm	3.2752e-05	Simulated	Depth >=2	SSB
Sperm	3.2752e-05	Simulated	Depth >=2	SSB
Sperm	0	Simulated	Depth >=2	SSB
Sperm	0	Simulated	Depth >=2	SSB
Sperm	0	Simulated	Depth >=2	SSB
Sperm	0	Simulated	Depth >=2	SSB
Sperm	0	Simulated	Depth >=2	SSB
Sperm	0	Simulated	Depth >=2	SSB
Sperm	6.55061e-05	Simulated	Depth >=2	SSB
Sperm	1.63757e-05	Simulated	Depth >=2	SSB
Sperm	0	Simulated	Depth >=2	SSB
Sperm	3.2752e-05	Simulated	Depth >=2	SSB
Sperm	1.63757e-05	Simulated	Depth >=2	SSB
Sperm	0	Simulated	Depth >=2	SSB
Sperm	0	Simulated	Depth >=2	SSB
Sperm	1.63757e-05	Simulated	Depth >=2	SSB
Sperm	1.63757e-05	Simulated	Depth >=2	SSB
Sperm	1.63757e-05	Simulated	Depth >=2	SSB
Sperm	4.91288e-05	Simulated	Depth >=2	SSB
Sperm	0	Simulated	Depth >=2	SSB
Sperm	1.63757e-05	Simulated	Depth >=2	SSB
Sperm	1.63757e-05	Simulated	Depth >=2	SSB
Sperm	0	Simulated	Depth >=2	SSB
Sperm	0	Simulated	Depth >=2	SSB
Sperm	0	Simulated	Depth >=2	SSB
Sperm	0	Simulated	Depth >=2	SSB
Sperm	1.63757e-05	Simulated	Depth >=2	SSB
Sperm	0	Simulated	Depth >=2	SSB
Sperm	3.2752e-05	Simulated	Depth >=2	SSB
Sperm	3.2752e-05	Simulated	Depth >=2	SSB
Sperm	1.63757e-05	Simulated	Depth >=2	SSB
Sperm	0	Simulated	Depth >=2	SSB
Sperm	0	Simulated	Depth >=2	SSB
Sperm	0	Simulated	Depth >=2	SSB
Sperm	3.2752e-05	Simulated	Depth >=2	SSB
Sperm	1.63757e-05	Simulated	Depth >=2	SSB
Sperm	0	Simulated	Depth >=2	SSB
Sperm	3.2752e-05	Simulated	Depth >=2	SSB
Sperm	1.63757e-05	Simulated	Depth >=2	SSB
Sperm	1.63757e-05	Simulated	Depth >=2	SSB
Sperm	0	Simulated	Depth >=2	SSB
Sperm	0	Simulated	Depth >=2	SSB
Sperm	1.63757e-05	Simulated	Depth >=2	SSB
Sperm	3.2752e-05	Simulated	Depth >=2	SSB
Sperm	0	Simulated	Depth >=2	SSB
Sperm	1.63757e-05	Simulated	Depth >=2	SSB
Sperm	0	Simulated	Depth >=2	SSB
Bone_marrow	0.0073828	Real	Depth >=1	AP
Brain	0.00224068	Real	Depth >=1	AP
Heart	0.00663626	Real	Depth >=1	AP
Liver	0.00343638	Real	Depth >=1	AP
PBMC	0.00538385	Real	Depth >=1	AP
Sperm	0.00749289	Real	Depth >=1	AP
Bone_marrow	0.000833927	Real	Depth >=2	AP
Brain	0.000511635	Real	Depth >=2	AP
Heart	0.000841727	Real	Depth >=2	AP
Liver	0.000500891	Real	Depth >=2	AP
PBMC	0.00070458	Real	Depth >=2	AP
Sperm	0.000981858	Real	Depth >=2	AP
Bone_marrow	0.00130065	Simulated	Depth >=1	AP
Bone_marrow	0.00129714	Simulated	Depth >=1	AP
Bone_marrow	0.00131664	Simulated	Depth >=1	AP
Bone_marrow	0.00129634	Simulated	Depth >=1	AP
Bone_marrow	0.00134159	Simulated	Depth >=1	AP
Bone_marrow	0.00129874	Simulated	Depth >=1	AP
Bone_marrow	0.00132544	Simulated	Depth >=1	AP
Bone_marrow	0.00127251	Simulated	Depth >=1	AP
Bone_marrow	0.00127155	Simulated	Depth >=1	AP
Bone_marrow	0.00132288	Simulated	Depth >=1	AP
Bone_marrow	0.00131137	Simulated	Depth >=1	AP
Bone_marrow	0.00127955	Simulated	Depth >=1	AP
Bone_marrow	0.00129586	Simulated	Depth >=1	AP
Bone_marrow	0.00131185	Simulated	Depth >=1	AP
Bone_marrow	0.00128067	Simulated	Depth >=1	AP
Bone_marrow	0.00128067	Simulated	Depth >=1	AP
Bone_marrow	0.00133455	Simulated	Depth >=1	AP
Bone_marrow	0.00131441	Simulated	Depth >=1	AP
Bone_marrow	0.00133839	Simulated	Depth >=1	AP
Bone_marrow	0.00131536	Simulated	Depth >=1	AP
Bone_marrow	0.00129138	Simulated	Depth >=1	AP
Bone_marrow	0.00130577	Simulated	Depth >=1	AP
Bone_marrow	0.00131616	Simulated	Depth >=1	AP
Bone_marrow	0.00130961	Simulated	Depth >=1	AP
Bone_marrow	0.00130289	Simulated	Depth >=1	AP
Bone_marrow	0.00130465	Simulated	Depth >=1	AP
Bone_marrow	0.00128594	Simulated	Depth >=1	AP
Bone_marrow	0.00131457	Simulated	Depth >=1	AP
Bone_marrow	0.0012901	Simulated	Depth >=1	AP
Bone_marrow	0.00133599	Simulated	Depth >=1	AP
Bone_marrow	0.00130993	Simulated	Depth >=1	AP
Bone_marrow	0.00131137	Simulated	Depth >=1	AP
Bone_marrow	0.00128962	Simulated	Depth >=1	AP
Bone_marrow	0.00129138	Simulated	Depth >=1	AP
Bone_marrow	0.00131489	Simulated	Depth >=1	AP
Bone_marrow	0.00131185	Simulated	Depth >=1	AP
Bone_marrow	0.00132048	Simulated	Depth >=1	AP
Bone_marrow	0.00130018	Simulated	Depth >=1	AP
Bone_marrow	0.00132224	Simulated	Depth >=1	AP
Bone_marrow	0.00129906	Simulated	Depth >=1	AP
Bone_marrow	0.00132288	Simulated	Depth >=1	AP
Bone_marrow	0.00132544	Simulated	Depth >=1	AP
Bone_marrow	0.00131521	Simulated	Depth >=1	AP
Bone_marrow	0.00131233	Simulated	Depth >=1	AP
Bone_marrow	0.00130561	Simulated	Depth >=1	AP
Bone_marrow	0.00129682	Simulated	Depth >=1	AP
Bone_marrow	0.00130801	Simulated	Depth >=1	AP
Bone_marrow	0.00130929	Simulated	Depth >=1	AP
Bone_marrow	0.0012949	Simulated	Depth >=1	AP
Bone_marrow	0.00128419	Simulated	Depth >=1	AP
Bone_marrow	0.00128738	Simulated	Depth >=1	AP
Bone_marrow	0.00132576	Simulated	Depth >=1	AP
Bone_marrow	0.00131073	Simulated	Depth >=1	AP
Bone_marrow	0.00131856	Simulated	Depth >=1	AP
Bone_marrow	0.00129346	Simulated	Depth >=1	AP
Bone_marrow	0.00130001	Simulated	Depth >=1	AP
Bone_marrow	0.00128355	Simulated	Depth >=1	AP
Bone_marrow	0.00128051	Simulated	Depth >=1	AP
Bone_marrow	0.00133056	Simulated	Depth >=1	AP
Bone_marrow	0.00130753	Simulated	Depth >=1	AP
Bone_marrow	0.00130225	Simulated	Depth >=1	AP
Bone_marrow	0.0012949	Simulated	Depth >=1	AP
Bone_marrow	0.00129426	Simulated	Depth >=1	AP
Bone_marrow	0.00130225	Simulated	Depth >=1	AP
Bone_marrow	0.00129026	Simulated	Depth >=1	AP
Bone_marrow	0.00128514	Simulated	Depth >=1	AP
Bone_marrow	0.00131553	Simulated	Depth >=1	AP
Bone_marrow	0.0013264	Simulated	Depth >=1	AP
Bone_marrow	0.00129794	Simulated	Depth >=1	AP
Bone_marrow	0.0012973	Simulated	Depth >=1	AP
Bone_marrow	0.00130545	Simulated	Depth >=1	AP
Bone_marrow	0.00131073	Simulated	Depth >=1	AP
Bone_marrow	0.00129666	Simulated	Depth >=1	AP
Bone_marrow	0.00131952	Simulated	Depth >=1	AP
Bone_marrow	0.00130609	Simulated	Depth >=1	AP
Bone_marrow	0.00131553	Simulated	Depth >=1	AP
Bone_marrow	0.00131425	Simulated	Depth >=1	AP
Bone_marrow	0.00132912	Simulated	Depth >=1	AP
Bone_marrow	0.00131281	Simulated	Depth >=1	AP
Bone_marrow	0.00131025	Simulated	Depth >=1	AP
Bone_marrow	0.00131808	Simulated	Depth >=1	AP
Bone_marrow	0.00130305	Simulated	Depth >=1	AP
Bone_marrow	0.00131025	Simulated	Depth >=1	AP
Bone_marrow	0.00133503	Simulated	Depth >=1	AP
Bone_marrow	0.00131696	Simulated	Depth >=1	AP
Bone_marrow	0.00131808	Simulated	Depth >=1	AP
Bone_marrow	0.00130225	Simulated	Depth >=1	AP
Bone_marrow	0.00133056	Simulated	Depth >=1	AP
Bone_marrow	0.00131041	Simulated	Depth >=1	AP
Bone_marrow	0.00133887	Simulated	Depth >=1	AP
Bone_marrow	0.00132496	Simulated	Depth >=1	AP
Bone_marrow	0.00131377	Simulated	Depth >=1	AP
Bone_marrow	0.00130961	Simulated	Depth >=1	AP
Bone_marrow	0.00130209	Simulated	Depth >=1	AP
Bone_marrow	0.00132016	Simulated	Depth >=1	AP
Bone_marrow	0.0013216	Simulated	Depth >=1	AP
Bone_marrow	0.00129394	Simulated	Depth >=1	AP
Bone_marrow	0.00128706	Simulated	Depth >=1	AP
Bone_marrow	0.00130641	Simulated	Depth >=1	AP
Bone_marrow	0.00131169	Simulated	Depth >=1	AP
Brain	0.000539836	Simulated	Depth >=1	AP
Brain	0.000573823	Simulated	Depth >=1	AP
Brain	0.000581133	Simulated	Depth >=1	AP
Brain	0.00055555	Simulated	Depth >=1	AP
Brain	0.000570534	Simulated	Depth >=1	AP
Brain	0.000592463	Simulated	Depth >=1	AP
Brain	0.000596483	Simulated	Depth >=1	AP
Brain	0.000568342	Simulated	Depth >=1	AP
Brain	0.000578575	Simulated	Depth >=1	AP
Brain	0.00055555	Simulated	Depth >=1	AP
Brain	0.000582595	Simulated	Depth >=1	AP
Brain	0.000569438	Simulated	Depth >=1	AP
Brain	0.000602697	Simulated	Depth >=1	AP
Brain	0.000553358	Simulated	Depth >=1	AP
Brain	0.00055884	Simulated	Depth >=1	AP
Brain	0.000586615	Simulated	Depth >=1	AP
Brain	0.000566149	Simulated	Depth >=1	AP
Brain	0.000560301	Simulated	Depth >=1	AP
Brain	0.000577478	Simulated	Depth >=1	AP
Brain	0.000544952	Simulated	Depth >=1	AP
Brain	0.000558839	Simulated	Depth >=1	AP
Brain	0.000556281	Simulated	Depth >=1	AP
Brain	0.000580402	Simulated	Depth >=1	AP
Brain	0.000572727	Simulated	Depth >=1	AP
Brain	0.000552261	Simulated	Depth >=1	AP
Brain	0.000565418	Simulated	Depth >=1	AP
Brain	0.00057894	Simulated	Depth >=1	AP
Brain	0.000559936	Simulated	Depth >=1	AP
Brain	0.000542394	Simulated	Depth >=1	AP
Brain	0.000597214	Simulated	Depth >=1	AP
Brain	0.000589904	Simulated	Depth >=1	AP
Brain	0.000569438	Simulated	Depth >=1	AP
Brain	0.0005709	Simulated	Depth >=1	AP
Brain	0.000576747	Simulated	Depth >=1	AP
Brain	0.000573823	Simulated	Depth >=1	AP
Brain	0.000588443	Simulated	Depth >=1	AP
Brain	0.00054276	Simulated	Depth >=1	AP
Brain	0.000559936	Simulated	Depth >=1	AP
Brain	0.000581133	Simulated	Depth >=1	AP
Brain	0.000566149	Simulated	Depth >=1	AP
Brain	0.000558109	Simulated	Depth >=1	AP
Brain	0.000541298	Simulated	Depth >=1	AP
Brain	0.000581498	Simulated	Depth >=1	AP
Brain	0.000549703	Simulated	Depth >=1	AP
Brain	0.000571996	Simulated	Depth >=1	AP
Brain	0.000577113	Simulated	Depth >=1	AP
Brain	0.000637785	Simulated	Depth >=1	AP
Brain	0.000557743	Simulated	Depth >=1	AP
Brain	0.0005508	Simulated	Depth >=1	AP
Brain	0.000547145	Simulated	Depth >=1	AP
Brain	0.000571996	Simulated	Depth >=1	AP
Brain	0.000582229	Simulated	Depth >=1	AP
Brain	0.000607448	Simulated	Depth >=1	AP
Brain	0.000589174	Simulated	Depth >=1	AP
Brain	0.000541298	Simulated	Depth >=1	AP
Brain	0.000573458	Simulated	Depth >=1	AP
Brain	0.000548607	Simulated	Depth >=1	AP
Brain	0.000577113	Simulated	Depth >=1	AP
Brain	0.00058296	Simulated	Depth >=1	AP
Brain	0.000573823	Simulated	Depth >=1	AP
Brain	0.000599407	Simulated	Depth >=1	AP
Brain	0.000581133	Simulated	Depth >=1	AP
Brain	0.000563225	Simulated	Depth >=1	AP
Brain	0.00059027	Simulated	Depth >=1	AP
Brain	0.000579306	Simulated	Depth >=1	AP
Brain	0.00056286	Simulated	Depth >=1	AP
Brain	0.000588443	Simulated	Depth >=1	AP
Brain	0.000565053	Simulated	Depth >=1	AP
Brain	0.000564687	Simulated	Depth >=1	AP
Brain	0.000552992	Simulated	Depth >=1	AP
Brain	0.00057492	Simulated	Depth >=1	AP
Brain	0.000588077	Simulated	Depth >=1	AP
Brain	0.000570169	Simulated	Depth >=1	AP
Brain	0.000560667	Simulated	Depth >=1	AP
Brain	0.000571265	Simulated	Depth >=1	AP
Brain	0.000574554	Simulated	Depth >=1	AP
Brain	0.000585519	Simulated	Depth >=1	AP
Brain	0.000583326	Simulated	Depth >=1	AP
Brain	0.000579671	Simulated	Depth >=1	AP
Brain	0.000558108	Simulated	Depth >=1	AP
Brain	0.000571265	Simulated	Depth >=1	AP
Brain	0.000598676	Simulated	Depth >=1	AP
Brain	0.000597214	Simulated	Depth >=1	AP
Brain	0.00058625	Simulated	Depth >=1	AP
Brain	0.000555916	Simulated	Depth >=1	AP
Brain	0.000591732	Simulated	Depth >=1	AP
Brain	0.000540202	Simulated	Depth >=1	AP
Brain	0.000550434	Simulated	Depth >=1	AP
Brain	0.000526315	Simulated	Depth >=1	AP
Brain	0.000571997	Simulated	Depth >=1	AP
Brain	0.000565418	Simulated	Depth >=1	AP
Brain	0.000585153	Simulated	Depth >=1	AP
Brain	0.000584422	Simulated	Depth >=1	AP
Brain	0.000605986	Simulated	Depth >=1	AP
Brain	0.000586981	Simulated	Depth >=1	AP
Brain	0.000558474	Simulated	Depth >=1	AP
Brain	0.000589174	Simulated	Depth >=1	AP
Brain	0.000588442	Simulated	Depth >=1	AP
Brain	0.000607448	Simulated	Depth >=1	AP
Brain	0.000567976	Simulated	Depth >=1	AP
Heart	0.00117633	Simulated	Depth >=1	AP
Heart	0.00118518	Simulated	Depth >=1	AP
Heart	0.00113403	Simulated	Depth >=1	AP
Heart	0.00117739	Simulated	Depth >=1	AP
Heart	0.00118465	Simulated	Depth >=1	AP
Heart	0.00120908	Simulated	Depth >=1	AP
Heart	0.00121545	Simulated	Depth >=1	AP
Heart	0.00116819	Simulated	Depth >=1	AP
Heart	0.00121138	Simulated	Depth >=1	AP
Heart	0.00118058	Simulated	Depth >=1	AP
Heart	0.00120271	Simulated	Depth >=1	AP
Heart	0.00117686	Simulated	Depth >=1	AP
Heart	0.0011866	Simulated	Depth >=1	AP
Heart	0.00118076	Simulated	Depth >=1	AP
Heart	0.00118571	Simulated	Depth >=1	AP
Heart	0.00117084	Simulated	Depth >=1	AP
Heart	0.00117562	Simulated	Depth >=1	AP
Heart	0.00117031	Simulated	Depth >=1	AP
Heart	0.00116589	Simulated	Depth >=1	AP
Heart	0.00116801	Simulated	Depth >=1	AP
Heart	0.00119014	Simulated	Depth >=1	AP
Heart	0.00116872	Simulated	Depth >=1	AP
Heart	0.00121121	Simulated	Depth >=1	AP
Heart	0.0011712	Simulated	Depth >=1	AP
Heart	0.00117952	Simulated	Depth >=1	AP
Heart	0.0011804	Simulated	Depth >=1	AP
Heart	0.00120041	Simulated	Depth >=1	AP
Heart	0.00117757	Simulated	Depth >=1	AP
Heart	0.00120731	Simulated	Depth >=1	AP
Heart	0.00118624	Simulated	Depth >=1	AP
Heart	0.00119262	Simulated	Depth >=1	AP
Heart	0.00119917	Simulated	Depth >=1	AP
Heart	0.00117385	Simulated	Depth >=1	AP
Heart	0.00116111	Simulated	Depth >=1	AP
Heart	0.00118766	Simulated	Depth >=1	AP
Heart	0.00120182	Simulated	Depth >=1	AP
Heart	0.00117385	Simulated	Depth >=1	AP
Heart	0.00117439	Simulated	Depth >=1	AP
Heart	0.00117474	Simulated	Depth >=1	AP
Heart	0.00116146	Simulated	Depth >=1	AP
Heart	0.00119049	Simulated	Depth >=1	AP
Heart	0.00119775	Simulated	Depth >=1	AP
Heart	0.00117881	Simulated	Depth >=1	AP
Heart	0.00116022	Simulated	Depth >=1	AP
Heart	0.00117793	Simulated	Depth >=1	AP
Heart	0.00120837	Simulated	Depth >=1	AP
Heart	0.00119262	Simulated	Depth >=1	AP
Heart	0.00120873	Simulated	Depth >=1	AP
Heart	0.00116536	Simulated	Depth >=1	AP
Heart	0.00116553	Simulated	Depth >=1	AP
Heart	0.00117757	Simulated	Depth >=1	AP
Heart	0.00117155	Simulated	Depth >=1	AP
Heart	0.00117934	Simulated	Depth >=1	AP
Heart	0.00118288	Simulated	Depth >=1	AP
Heart	0.0011958	Simulated	Depth >=1	AP
Heart	0.00117456	Simulated	Depth >=1	AP
Heart	0.00116925	Simulated	Depth >=1	AP
Heart	0.00117686	Simulated	Depth >=1	AP
Heart	0.00116412	Simulated	Depth >=1	AP
Heart	0.00117173	Simulated	Depth >=1	AP
Heart	0.00118819	Simulated	Depth >=1	AP
Heart	0.001182	Simulated	Depth >=1	AP
Heart	0.00118253	Simulated	Depth >=1	AP
Heart	0.00119014	Simulated	Depth >=1	AP
Heart	0.001182	Simulated	Depth >=1	AP
Heart	0.00119563	Simulated	Depth >=1	AP
Heart	0.00117757	Simulated	Depth >=1	AP
Heart	0.00117031	Simulated	Depth >=1	AP
Heart	0.00117899	Simulated	Depth >=1	AP
Heart	0.00119102	Simulated	Depth >=1	AP
Heart	0.00117137	Simulated	Depth >=1	AP
Heart	0.00117137	Simulated	Depth >=1	AP
Heart	0.00118395	Simulated	Depth >=1	AP
Heart	0.00116288	Simulated	Depth >=1	AP
Heart	0.00117438	Simulated	Depth >=1	AP
Heart	0.0011781	Simulated	Depth >=1	AP
Heart	0.00118341	Simulated	Depth >=1	AP
Heart	0.00119563	Simulated	Depth >=1	AP
Heart	0.00117438	Simulated	Depth >=1	AP
Heart	0.00117527	Simulated	Depth >=1	AP
Heart	0.00116465	Simulated	Depth >=1	AP
Heart	0.00117226	Simulated	Depth >=1	AP
Heart	0.0011427	Simulated	Depth >=1	AP
Heart	0.00117651	Simulated	Depth >=1	AP
Heart	0.0011381	Simulated	Depth >=1	AP
Heart	0.00116943	Simulated	Depth >=1	AP
Heart	0.00119315	Simulated	Depth >=1	AP
Heart	0.0011643	Simulated	Depth >=1	AP
Heart	0.00118748	Simulated	Depth >=1	AP
Heart	0.00118678	Simulated	Depth >=1	AP
Heart	0.00115916	Simulated	Depth >=1	AP
Heart	0.00115297	Simulated	Depth >=1	AP
Heart	0.00118518	Simulated	Depth >=1	AP
Heart	0.0011735	Simulated	Depth >=1	AP
Heart	0.00117368	Simulated	Depth >=1	AP
Heart	0.0011912	Simulated	Depth >=1	AP
Heart	0.00119616	Simulated	Depth >=1	AP
Heart	0.0011735	Simulated	Depth >=1	AP
Heart	0.00115562	Simulated	Depth >=1	AP
Heart	0.00118394	Simulated	Depth >=1	AP
Liver	0.000657793	Simulated	Depth >=1	AP
Liver	0.000665529	Simulated	Depth >=1	AP
Liver	0.000660887	Simulated	Depth >=1	AP
Liver	0.000668934	Simulated	Depth >=1	AP
Liver	0.00065903	Simulated	Depth >=1	AP
Liver	0.000661197	Simulated	Depth >=1	AP
Liver	0.000670171	Simulated	Depth >=1	AP
Liver	0.000674194	Simulated	Depth >=1	AP
Liver	0.000672647	Simulated	Depth >=1	AP
Liver	0.000670481	Simulated	Depth >=1	AP
Liver	0.000677908	Simulated	Depth >=1	AP
Liver	0.000646033	Simulated	Depth >=1	AP
Liver	0.000691835	Simulated	Depth >=1	AP
Liver	0.000669862	Simulated	Depth >=1	AP
Liver	0.000672028	Simulated	Depth >=1	AP
Liver	0.000685026	Simulated	Depth >=1	AP
Liver	0.00065934	Simulated	Depth >=1	AP
Liver	0.000697405	Simulated	Depth >=1	AP
Liver	0.00069431	Simulated	Depth >=1	AP
Liver	0.000686573	Simulated	Depth >=1	AP
Liver	0.000701738	Simulated	Depth >=1	AP
Liver	0.000664292	Simulated	Depth >=1	AP
Liver	0.000655008	Simulated	Depth >=1	AP
Liver	0.000674813	Simulated	Depth >=1	AP
Liver	0.00067079	Simulated	Depth >=1	AP
Liver	0.000677598	Simulated	Depth >=1	AP
Liver	0.000678218	Simulated	Depth >=1	AP
Liver	0.000679455	Simulated	Depth >=1	AP
Liver	0.000659959	Simulated	Depth >=1	AP
Liver	0.000677289	Simulated	Depth >=1	AP
Liver	0.000663363	Simulated	Depth >=1	AP
Liver	0.000692144	Simulated	Depth >=1	AP
Liver	0.000672647	Simulated	Depth >=1	AP
Liver	0.000659031	Simulated	Depth >=1	AP
Liver	0.000638297	Simulated	Depth >=1	AP
Liver	0.000656864	Simulated	Depth >=1	AP
Liver	0.000659649	Simulated	Depth >=1	AP
Liver	0.000664601	Simulated	Depth >=1	AP
Liver	0.00066491	Simulated	Depth >=1	AP
Liver	0.000664291	Simulated	Depth >=1	AP
Liver	0.000672647	Simulated	Depth >=1	AP
Liver	0.000669552	Simulated	Depth >=1	AP
Liver	0.000699881	Simulated	Depth >=1	AP
Liver	0.000656556	Simulated	Depth >=1	AP
Liver	0.000652222	Simulated	Depth >=1	AP
Liver	0.000677908	Simulated	Depth >=1	AP
Liver	0.000657793	Simulated	Depth >=1	AP
Liver	0.000679455	Simulated	Depth >=1	AP
Liver	0.000660269	Simulated	Depth >=1	AP
Liver	0.000661506	Simulated	Depth >=1	AP
Liver	0.000701119	Simulated	Depth >=1	AP
Liver	0.000670171	Simulated	Depth >=1	AP
Liver	0.000696167	Simulated	Depth >=1	AP
Liver	0.000675123	Simulated	Depth >=1	AP
Liver	0.00067667	Simulated	Depth >=1	AP
Liver	0.000668624	Simulated	Depth >=1	AP
Liver	0.000666458	Simulated	Depth >=1	AP
Liver	0.00068874	Simulated	Depth >=1	AP
Liver	0.000707619	Simulated	Depth >=1	AP
Liver	0.000659649	Simulated	Depth >=1	AP
Liver	0.000658412	Simulated	Depth >=1	AP
Liver	0.000650366	Simulated	Depth >=1	AP
Liver	0.0007005	Simulated	Depth >=1	AP
Liver	0.000668624	Simulated	Depth >=1	AP
Liver	0.000681003	Simulated	Depth >=1	AP
Liver	0.000665839	Simulated	Depth >=1	AP
Liver	0.000632727	Simulated	Depth >=1	AP
Liver	0.000701738	Simulated	Depth >=1	AP
Liver	0.000662435	Simulated	Depth >=1	AP
Liver	0.000667077	Simulated	Depth >=1	AP
Liver	0.000665838	Simulated	Depth >=1	AP
Liver	0.000658102	Simulated	Depth >=1	AP
Liver	0.000673885	Simulated	Depth >=1	AP
Liver	0.000661197	Simulated	Depth >=1	AP
Liver	0.000688121	Simulated	Depth >=1	AP
Liver	0.000661816	Simulated	Depth >=1	AP
Liver	0.00068843	Simulated	Depth >=1	AP
Liver	0.000683788	Simulated	Depth >=1	AP
Liver	0.000684717	Simulated	Depth >=1	AP
Liver	0.000678837	Simulated	Depth >=1	AP
Liver	0.000667386	Simulated	Depth >=1	AP
Liver	0.000690906	Simulated	Depth >=1	AP
Liver	0.000669862	Simulated	Depth >=1	AP
Liver	0.000663672	Simulated	Depth >=1	AP
Liver	0.000663982	Simulated	Depth >=1	AP
Liver	0.000660887	Simulated	Depth >=1	AP
Liver	0.000671718	Simulated	Depth >=1	AP
Liver	0.000680693	Simulated	Depth >=1	AP
Liver	0.000658102	Simulated	Depth >=1	AP
Liver	0.000666458	Simulated	Depth >=1	AP
Liver	0.000694001	Simulated	Depth >=1	AP
Liver	0.000685645	Simulated	Depth >=1	AP
Liver	0.000682241	Simulated	Depth >=1	AP
Liver	0.000690287	Simulated	Depth >=1	AP
Liver	0.000674194	Simulated	Depth >=1	AP
Liver	0.000670171	Simulated	Depth >=1	AP
Liver	0.000690287	Simulated	Depth >=1	AP
Liver	0.000692763	Simulated	Depth >=1	AP
Liver	0.000661506	Simulated	Depth >=1	AP
Liver	0.000684097	Simulated	Depth >=1	AP
PBMC	0.000993734	Simulated	Depth >=1	AP
PBMC	0.00100338	Simulated	Depth >=1	AP
PBMC	0.00100925	Simulated	Depth >=1	AP
PBMC	0.000995831	Simulated	Depth >=1	AP
PBMC	0.000962499	Simulated	Depth >=1	AP
PBMC	0.000997717	Simulated	Depth >=1	AP
PBMC	0.00099625	Simulated	Depth >=1	AP
PBMC	0.000972562	Simulated	Depth >=1	AP
PBMC	0.00099625	Simulated	Depth >=1	AP
PBMC	0.000983882	Simulated	Depth >=1	AP
PBMC	0.00101281	Simulated	Depth >=1	AP
PBMC	0.00100023	Simulated	Depth >=1	AP
PBMC	0.000986397	Simulated	Depth >=1	AP
PBMC	0.00101218	Simulated	Depth >=1	AP
PBMC	0.000983882	Simulated	Depth >=1	AP
PBMC	0.000977383	Simulated	Depth >=1	AP
PBMC	0.00099604	Simulated	Depth >=1	AP
PBMC	0.00101826	Simulated	Depth >=1	AP
PBMC	0.000970465	Simulated	Depth >=1	AP
PBMC	0.00100547	Simulated	Depth >=1	AP
PBMC	0.00101554	Simulated	Depth >=1	AP
PBMC	0.00102015	Simulated	Depth >=1	AP
PBMC	0.000997298	Simulated	Depth >=1	AP
PBMC	0.000975705	Simulated	Depth >=1	AP
PBMC	0.000998975	Simulated	Depth >=1	AP
PBMC	0.00100317	Simulated	Depth >=1	AP
PBMC	0.00099646	Simulated	Depth >=1	AP
PBMC	0.00101155	Simulated	Depth >=1	AP
PBMC	0.00100988	Simulated	Depth >=1	AP
PBMC	0.000978641	Simulated	Depth >=1	AP
PBMC	0.000980946	Simulated	Depth >=1	AP
PBMC	0.000977173	Simulated	Depth >=1	AP
PBMC	0.0010061	Simulated	Depth >=1	AP
PBMC	0.000983043	Simulated	Depth >=1	AP
PBMC	0.00100967	Simulated	Depth >=1	AP
PBMC	0.000980527	Simulated	Depth >=1	AP
PBMC	0.000997508	Simulated	Depth >=1	AP
PBMC	0.000993735	Simulated	Depth >=1	AP
PBMC	0.000983672	Simulated	Depth >=1	AP
PBMC	0.00101512	Simulated	Depth >=1	AP
PBMC	0.00100484	Simulated	Depth >=1	AP
PBMC	0.00100107	Simulated	Depth >=1	AP
PBMC	0.00100568	Simulated	Depth >=1	AP
PBMC	0.00100464	Simulated	Depth >=1	AP
PBMC	0.00100422	Simulated	Depth >=1	AP
PBMC	0.0010103	Simulated	Depth >=1	AP
PBMC	0.00101302	Simulated	Depth >=1	AP
PBMC	0.000969207	Simulated	Depth >=1	AP
PBMC	0.000988284	Simulated	Depth >=1	AP
PBMC	0.000998346	Simulated	Depth >=1	AP
PBMC	0.000966273	Simulated	Depth >=1	AP
PBMC	0.00100862	Simulated	Depth >=1	AP
PBMC	0.00101134	Simulated	Depth >=1	AP
PBMC	0.000977173	Simulated	Depth >=1	AP
PBMC	0.000983042	Simulated	Depth >=1	AP
PBMC	0.000981575	Simulated	Depth >=1	AP
PBMC	0.000988074	Simulated	Depth >=1	AP
PBMC	0.00100212	Simulated	Depth >=1	AP
PBMC	0.000995621	Simulated	Depth >=1	AP
PBMC	0.00100233	Simulated	Depth >=1	AP
PBMC	0.00102916	Simulated	Depth >=1	AP
PBMC	0.00100631	Simulated	Depth >=1	AP
PBMC	0.00100988	Simulated	Depth >=1	AP
PBMC	0.00102225	Simulated	Depth >=1	AP
PBMC	0.00101197	Simulated	Depth >=1	AP
PBMC	0.000997298	Simulated	Depth >=1	AP
PBMC	0.00101197	Simulated	Depth >=1	AP
PBMC	0.000993105	Simulated	Depth >=1	AP
PBMC	0.000997089	Simulated	Depth >=1	AP
PBMC	0.00101009	Simulated	Depth >=1	AP
PBMC	0.00100044	Simulated	Depth >=1	AP
PBMC	0.0010038	Simulated	Depth >=1	AP
PBMC	0.000992896	Simulated	Depth >=1	AP
PBMC	0.000992267	Simulated	Depth >=1	AP
PBMC	0.00096753	Simulated	Depth >=1	AP
PBMC	0.00102225	Simulated	Depth >=1	AP
PBMC	0.00100149	Simulated	Depth >=1	AP
PBMC	0.00100443	Simulated	Depth >=1	AP
PBMC	0.00101868	Simulated	Depth >=1	AP
PBMC	0.00100673	Simulated	Depth >=1	AP
PBMC	0.000995411	Simulated	Depth >=1	AP
PBMC	0.00100296	Simulated	Depth >=1	AP
PBMC	0.00100988	Simulated	Depth >=1	AP
PBMC	0.00100443	Simulated	Depth >=1	AP
PBMC	0.00101533	Simulated	Depth >=1	AP
PBMC	0.000988702	Simulated	Depth >=1	AP
PBMC	0.000978011	Simulated	Depth >=1	AP
PBMC	0.00100925	Simulated	Depth >=1	AP
PBMC	0.000976963	Simulated	Depth >=1	AP
PBMC	0.00100652	Simulated	Depth >=1	AP
PBMC	0.00101071	Simulated	Depth >=1	AP
PBMC	0.00102476	Simulated	Depth >=1	AP
PBMC	0.000989332	Simulated	Depth >=1	AP
PBMC	0.000992895	Simulated	Depth >=1	AP
PBMC	0.000980946	Simulated	Depth >=1	AP
PBMC	0.00100736	Simulated	Depth >=1	AP
PBMC	0.00100422	Simulated	Depth >=1	AP
PBMC	0.000992476	Simulated	Depth >=1	AP
PBMC	0.00101281	Simulated	Depth >=1	AP
PBMC	0.00101721	Simulated	Depth >=1	AP
Sperm	0.00118494	Simulated	Depth >=1	AP
Sperm	0.00117337	Simulated	Depth >=1	AP
Sperm	0.00114561	Simulated	Depth >=1	AP
Sperm	0.00117159	Simulated	Depth >=1	AP
Sperm	0.00119953	Simulated	Depth >=1	AP
Sperm	0.00119081	Simulated	Depth >=1	AP
Sperm	0.00117551	Simulated	Depth >=1	AP
Sperm	0.00120363	Simulated	Depth >=1	AP
Sperm	0.00114988	Simulated	Depth >=1	AP
Sperm	0.00115967	Simulated	Depth >=1	AP
Sperm	0.00115611	Simulated	Depth >=1	AP
Sperm	0.0011901	Simulated	Depth >=1	AP
Sperm	0.00118601	Simulated	Depth >=1	AP
Sperm	0.00116608	Simulated	Depth >=1	AP
Sperm	0.00117693	Simulated	Depth >=1	AP
Sperm	0.00117729	Simulated	Depth >=1	AP
Sperm	0.00117604	Simulated	Depth >=1	AP
Sperm	0.00119295	Simulated	Depth >=1	AP
Sperm	0.00119633	Simulated	Depth >=1	AP
Sperm	0.00117658	Simulated	Depth >=1	AP
Sperm	0.00115664	Simulated	Depth >=1	AP
Sperm	0.00117159	Simulated	Depth >=1	AP
Sperm	0.00119348	Simulated	Depth >=1	AP
Sperm	0.001199	Simulated	Depth >=1	AP
Sperm	0.00119259	Simulated	Depth >=1	AP
Sperm	0.0011828	Simulated	Depth >=1	AP
Sperm	0.00117195	Simulated	Depth >=1	AP
Sperm	0.00117711	Simulated	Depth >=1	AP
Sperm	0.0011748	Simulated	Depth >=1	AP
Sperm	0.00117675	Simulated	Depth >=1	AP
Sperm	0.00117604	Simulated	Depth >=1	AP
Sperm	0.00114294	Simulated	Depth >=1	AP
Sperm	0.00114988	Simulated	Depth >=1	AP
Sperm	0.00115825	Simulated	Depth >=1	AP
Sperm	0.00120131	Simulated	Depth >=1	AP
Sperm	0.00118992	Simulated	Depth >=1	AP
Sperm	0.00119046	Simulated	Depth >=1	AP
Sperm	0.00121235	Simulated	Depth >=1	AP
Sperm	0.00119313	Simulated	Depth >=1	AP
Sperm	0.00118352	Simulated	Depth >=1	AP
Sperm	0.0011707	Simulated	Depth >=1	AP
Sperm	0.00116963	Simulated	Depth >=1	AP
Sperm	0.00117853	Simulated	Depth >=1	AP
Sperm	0.00116056	Simulated	Depth >=1	AP
Sperm	0.00116714	Simulated	Depth >=1	AP
Sperm	0.00119046	Simulated	Depth >=1	AP
Sperm	0.0011901	Simulated	Depth >=1	AP
Sperm	0.00116786	Simulated	Depth >=1	AP
Sperm	0.00118903	Simulated	Depth >=1	AP
Sperm	0.00119028	Simulated	Depth >=1	AP
Sperm	0.00118957	Simulated	Depth >=1	AP
Sperm	0.00117052	Simulated	Depth >=1	AP
Sperm	0.00116714	Simulated	Depth >=1	AP
Sperm	0.00118209	Simulated	Depth >=1	AP
Sperm	0.00118441	Simulated	Depth >=1	AP
Sperm	0.00118049	Simulated	Depth >=1	AP
Sperm	0.00117586	Simulated	Depth >=1	AP
Sperm	0.00116483	Simulated	Depth >=1	AP
Sperm	0.00118619	Simulated	Depth >=1	AP
Sperm	0.00116839	Simulated	Depth >=1	AP
Sperm	0.00116696	Simulated	Depth >=1	AP
Sperm	0.00114241	Simulated	Depth >=1	AP
Sperm	0.00118013	Simulated	Depth >=1	AP
Sperm	0.00116946	Simulated	Depth >=1	AP
Sperm	0.00118939	Simulated	Depth >=1	AP
Sperm	0.00114294	Simulated	Depth >=1	AP
Sperm	0.0011643	Simulated	Depth >=1	AP
Sperm	0.00116946	Simulated	Depth >=1	AP
Sperm	0.00117124	Simulated	Depth >=1	AP
Sperm	0.00116857	Simulated	Depth >=1	AP
Sperm	0.00118779	Simulated	Depth >=1	AP
Sperm	0.00117675	Simulated	Depth >=1	AP
Sperm	0.00117996	Simulated	Depth >=1	AP
Sperm	0.00115718	Simulated	Depth >=1	AP
Sperm	0.0011602	Simulated	Depth >=1	AP
Sperm	0.00115593	Simulated	Depth >=1	AP
Sperm	0.00120007	Simulated	Depth >=1	AP
Sperm	0.0011723	Simulated	Depth >=1	AP
Sperm	0.00116964	Simulated	Depth >=1	AP
Sperm	0.00118957	Simulated	Depth >=1	AP
Sperm	0.00118601	Simulated	Depth >=1	AP
Sperm	0.00117337	Simulated	Depth >=1	AP
Sperm	0.00118369	Simulated	Depth >=1	AP
Sperm	0.00118049	Simulated	Depth >=1	AP
Sperm	0.00118458	Simulated	Depth >=1	AP
Sperm	0.00116287	Simulated	Depth >=1	AP
Sperm	0.00115718	Simulated	Depth >=1	AP
Sperm	0.00114597	Simulated	Depth >=1	AP
Sperm	0.00118832	Simulated	Depth >=1	AP
Sperm	0.00117622	Simulated	Depth >=1	AP
Sperm	0.00118939	Simulated	Depth >=1	AP
Sperm	0.00116519	Simulated	Depth >=1	AP
Sperm	0.00119259	Simulated	Depth >=1	AP
Sperm	0.0011796	Simulated	Depth >=1	AP
Sperm	0.00117871	Simulated	Depth >=1	AP
Sperm	0.00118049	Simulated	Depth >=1	AP
Sperm	0.00117319	Simulated	Depth >=1	AP
Sperm	0.00115148	Simulated	Depth >=1	AP
Sperm	0.00118138	Simulated	Depth >=1	AP
Sperm	0.00116074	Simulated	Depth >=1	AP
Bone_marrow	2.54641e-05	Simulated	Depth >=2	AP
Bone_marrow	2.54641e-05	Simulated	Depth >=2	AP
Bone_marrow	1.27319e-05	Simulated	Depth >=2	AP
Bone_marrow	4.4563e-05	Simulated	Depth >=2	AP
Bone_marrow	5.7296e-05	Simulated	Depth >=2	AP
Bone_marrow	3.81966e-05	Simulated	Depth >=2	AP
Bone_marrow	2.54641e-05	Simulated	Depth >=2	AP
Bone_marrow	2.54641e-05	Simulated	Depth >=2	AP
Bone_marrow	2.54641e-05	Simulated	Depth >=2	AP
Bone_marrow	5.09295e-05	Simulated	Depth >=2	AP
Bone_marrow	4.4563e-05	Simulated	Depth >=2	AP
Bone_marrow	2.54641e-05	Simulated	Depth >=2	AP
Bone_marrow	6.3659e-06	Simulated	Depth >=2	AP
Bone_marrow	1.90979e-05	Simulated	Depth >=2	AP
Bone_marrow	4.4563e-05	Simulated	Depth >=2	AP
Bone_marrow	1.90979e-05	Simulated	Depth >=2	AP
Bone_marrow	3.81966e-05	Simulated	Depth >=2	AP
Bone_marrow	3.18303e-05	Simulated	Depth >=2	AP
Bone_marrow	3.18303e-05	Simulated	Depth >=2	AP
Bone_marrow	5.09295e-05	Simulated	Depth >=2	AP
Bone_marrow	5.09295e-05	Simulated	Depth >=2	AP
Bone_marrow	3.18303e-05	Simulated	Depth >=2	AP
Bone_marrow	2.54641e-05	Simulated	Depth >=2	AP
Bone_marrow	3.81966e-05	Simulated	Depth >=2	AP
Bone_marrow	4.4563e-05	Simulated	Depth >=2	AP
Bone_marrow	0	Simulated	Depth >=2	AP
Bone_marrow	2.54641e-05	Simulated	Depth >=2	AP
Bone_marrow	8.2763e-05	Simulated	Depth >=2	AP
Bone_marrow	3.81966e-05	Simulated	Depth >=2	AP
Bone_marrow	3.18303e-05	Simulated	Depth >=2	AP
Bone_marrow	1.90979e-05	Simulated	Depth >=2	AP
Bone_marrow	5.7296e-05	Simulated	Depth >=2	AP
Bone_marrow	3.81966e-05	Simulated	Depth >=2	AP
Bone_marrow	1.27319e-05	Simulated	Depth >=2	AP
Bone_marrow	5.09295e-05	Simulated	Depth >=2	AP
Bone_marrow	1.90979e-05	Simulated	Depth >=2	AP
Bone_marrow	1.90979e-05	Simulated	Depth >=2	AP
Bone_marrow	2.54641e-05	Simulated	Depth >=2	AP
Bone_marrow	3.81966e-05	Simulated	Depth >=2	AP
Bone_marrow	3.18303e-05	Simulated	Depth >=2	AP
Bone_marrow	4.4563e-05	Simulated	Depth >=2	AP
Bone_marrow	3.18303e-05	Simulated	Depth >=2	AP
Bone_marrow	3.81966e-05	Simulated	Depth >=2	AP
Bone_marrow	7.00293e-05	Simulated	Depth >=2	AP
Bone_marrow	5.09295e-05	Simulated	Depth >=2	AP
Bone_marrow	2.54641e-05	Simulated	Depth >=2	AP
Bone_marrow	1.90979e-05	Simulated	Depth >=2	AP
Bone_marrow	3.18303e-05	Simulated	Depth >=2	AP
Bone_marrow	2.54641e-05	Simulated	Depth >=2	AP
Bone_marrow	3.81966e-05	Simulated	Depth >=2	AP
Bone_marrow	7.00293e-05	Simulated	Depth >=2	AP
Bone_marrow	1.27319e-05	Simulated	Depth >=2	AP
Bone_marrow	3.18303e-05	Simulated	Depth >=2	AP
Bone_marrow	1.27319e-05	Simulated	Depth >=2	AP
Bone_marrow	4.4563e-05	Simulated	Depth >=2	AP
Bone_marrow	6.3659e-06	Simulated	Depth >=2	AP
Bone_marrow	5.7296e-05	Simulated	Depth >=2	AP
Bone_marrow	1.90979e-05	Simulated	Depth >=2	AP
Bone_marrow	1.90979e-05	Simulated	Depth >=2	AP
Bone_marrow	1.27319e-05	Simulated	Depth >=2	AP
Bone_marrow	3.81966e-05	Simulated	Depth >=2	AP
Bone_marrow	3.18303e-05	Simulated	Depth >=2	AP
Bone_marrow	3.18303e-05	Simulated	Depth >=2	AP
Bone_marrow	2.54641e-05	Simulated	Depth >=2	AP
Bone_marrow	1.27319e-05	Simulated	Depth >=2	AP
Bone_marrow	3.81966e-05	Simulated	Depth >=2	AP
Bone_marrow	5.09295e-05	Simulated	Depth >=2	AP
Bone_marrow	5.7296e-05	Simulated	Depth >=2	AP
Bone_marrow	3.81966e-05	Simulated	Depth >=2	AP
Bone_marrow	1.90979e-05	Simulated	Depth >=2	AP
Bone_marrow	7.00293e-05	Simulated	Depth >=2	AP
Bone_marrow	3.81966e-05	Simulated	Depth >=2	AP
Bone_marrow	1.90979e-05	Simulated	Depth >=2	AP
Bone_marrow	2.54641e-05	Simulated	Depth >=2	AP
Bone_marrow	2.54641e-05	Simulated	Depth >=2	AP
Bone_marrow	2.54641e-05	Simulated	Depth >=2	AP
Bone_marrow	1.90979e-05	Simulated	Depth >=2	AP
Bone_marrow	2.54641e-05	Simulated	Depth >=2	AP
Bone_marrow	5.09295e-05	Simulated	Depth >=2	AP
Bone_marrow	2.54641e-05	Simulated	Depth >=2	AP
Bone_marrow	1.90979e-05	Simulated	Depth >=2	AP
Bone_marrow	3.18303e-05	Simulated	Depth >=2	AP
Bone_marrow	2.54641e-05	Simulated	Depth >=2	AP
Bone_marrow	3.81966e-05	Simulated	Depth >=2	AP
Bone_marrow	4.4563e-05	Simulated	Depth >=2	AP
Bone_marrow	4.4563e-05	Simulated	Depth >=2	AP
Bone_marrow	1.27319e-05	Simulated	Depth >=2	AP
Bone_marrow	1.27319e-05	Simulated	Depth >=2	AP
Bone_marrow	3.18303e-05	Simulated	Depth >=2	AP
Bone_marrow	2.54641e-05	Simulated	Depth >=2	AP
Bone_marrow	4.4563e-05	Simulated	Depth >=2	AP
Bone_marrow	4.4563e-05	Simulated	Depth >=2	AP
Bone_marrow	3.81966e-05	Simulated	Depth >=2	AP
Bone_marrow	4.4563e-05	Simulated	Depth >=2	AP
Bone_marrow	3.81966e-05	Simulated	Depth >=2	AP
Bone_marrow	2.54641e-05	Simulated	Depth >=2	AP
Bone_marrow	3.18303e-05	Simulated	Depth >=2	AP
Bone_marrow	5.7296e-05	Simulated	Depth >=2	AP
Bone_marrow	1.27319e-05	Simulated	Depth >=2	AP
Bone_marrow	2.54641e-05	Simulated	Depth >=2	AP
Brain	3.2383e-05	Simulated	Depth >=2	AP
Brain	2.59062e-05	Simulated	Depth >=2	AP
Brain	1.94295e-05	Simulated	Depth >=2	AP
Brain	1.29529e-05	Simulated	Depth >=2	AP
Brain	4.53368e-05	Simulated	Depth >=2	AP
Brain	5.82909e-05	Simulated	Depth >=2	AP
Brain	4.53368e-05	Simulated	Depth >=2	AP
Brain	2.59062e-05	Simulated	Depth >=2	AP
Brain	1.94295e-05	Simulated	Depth >=2	AP
Brain	1.29529e-05	Simulated	Depth >=2	AP
Brain	5.18138e-05	Simulated	Depth >=2	AP
Brain	3.2383e-05	Simulated	Depth >=2	AP
Brain	3.2383e-05	Simulated	Depth >=2	AP
Brain	2.59062e-05	Simulated	Depth >=2	AP
Brain	5.18138e-05	Simulated	Depth >=2	AP
Brain	4.53368e-05	Simulated	Depth >=2	AP
Brain	3.2383e-05	Simulated	Depth >=2	AP
Brain	2.59062e-05	Simulated	Depth >=2	AP
Brain	1.94295e-05	Simulated	Depth >=2	AP
Brain	1.94295e-05	Simulated	Depth >=2	AP
Brain	1.94295e-05	Simulated	Depth >=2	AP
Brain	2.59062e-05	Simulated	Depth >=2	AP
Brain	5.18138e-05	Simulated	Depth >=2	AP
Brain	5.82909e-05	Simulated	Depth >=2	AP
Brain	2.59062e-05	Simulated	Depth >=2	AP
Brain	5.82909e-05	Simulated	Depth >=2	AP
Brain	2.59062e-05	Simulated	Depth >=2	AP
Brain	5.18138e-05	Simulated	Depth >=2	AP
Brain	3.88599e-05	Simulated	Depth >=2	AP
Brain	4.53368e-05	Simulated	Depth >=2	AP
Brain	2.59062e-05	Simulated	Depth >=2	AP
Brain	3.88599e-05	Simulated	Depth >=2	AP
Brain	4.53368e-05	Simulated	Depth >=2	AP
Brain	1.94295e-05	Simulated	Depth >=2	AP
Brain	1.94295e-05	Simulated	Depth >=2	AP
Brain	6.47643e-06	Simulated	Depth >=2	AP
Brain	2.59062e-05	Simulated	Depth >=2	AP
Brain	3.88599e-05	Simulated	Depth >=2	AP
Brain	2.59062e-05	Simulated	Depth >=2	AP
Brain	1.94295e-05	Simulated	Depth >=2	AP
Brain	3.88599e-05	Simulated	Depth >=2	AP
Brain	1.94295e-05	Simulated	Depth >=2	AP
Brain	3.88599e-05	Simulated	Depth >=2	AP
Brain	3.88599e-05	Simulated	Depth >=2	AP
Brain	2.59062e-05	Simulated	Depth >=2	AP
Brain	3.88599e-05	Simulated	Depth >=2	AP
Brain	4.53368e-05	Simulated	Depth >=2	AP
Brain	3.88599e-05	Simulated	Depth >=2	AP
Brain	3.2383e-05	Simulated	Depth >=2	AP
Brain	1.29529e-05	Simulated	Depth >=2	AP
Brain	5.18138e-05	Simulated	Depth >=2	AP
Brain	2.59062e-05	Simulated	Depth >=2	AP
Brain	1.29529e-05	Simulated	Depth >=2	AP
Brain	1.29529e-05	Simulated	Depth >=2	AP
Brain	1.94295e-05	Simulated	Depth >=2	AP
Brain	3.2383e-05	Simulated	Depth >=2	AP
Brain	3.88599e-05	Simulated	Depth >=2	AP
Brain	3.2383e-05	Simulated	Depth >=2	AP
Brain	2.59062e-05	Simulated	Depth >=2	AP
Brain	3.88599e-05	Simulated	Depth >=2	AP
Brain	5.82909e-05	Simulated	Depth >=2	AP
Brain	2.59062e-05	Simulated	Depth >=2	AP
Brain	1.94295e-05	Simulated	Depth >=2	AP
Brain	1.29529e-05	Simulated	Depth >=2	AP
Brain	4.53368e-05	Simulated	Depth >=2	AP
Brain	4.53368e-05	Simulated	Depth >=2	AP
Brain	5.18138e-05	Simulated	Depth >=2	AP
Brain	3.88599e-05	Simulated	Depth >=2	AP
Brain	3.88599e-05	Simulated	Depth >=2	AP
Brain	4.53368e-05	Simulated	Depth >=2	AP
Brain	1.29529e-05	Simulated	Depth >=2	AP
Brain	1.29529e-05	Simulated	Depth >=2	AP
Brain	3.88599e-05	Simulated	Depth >=2	AP
[truncated: 427 more rows]

## Sheet: S3
Supplementary Table 3. Distribution of TSS-SSB enrichment ratios of all (background) SSBs and various SSB hotspots on either template or nontemplate strand.
Type	DNA lesion	Tissues	Depth	Template	Nontemplate
Sample-shared	SSB	Bone_marrow	Depth >=1	1.13136	0.980302
Sample-shared	SSB	Bone_marrow	Depth >=2	0.918116	0.673285
Sample-shared	SSB	Brain	Depth >=1	1.3301	1.23731
Sample-shared	SSB	Brain	Depth >=2	1.03963	0.812586
Sample-shared	SSB	Heart	Depth >=1	2.16639	2.31625
Sample-shared	SSB	Heart	Depth >=2	2.43131	1.87743
Sample-shared	SSB	Liver	Depth >=1	1.6637	1.50315
Sample-shared	SSB	Liver	Depth >=2	2.21989	1.19533
Sample-shared	SSB	PBMC	Depth >=1	1.16539	1.02726
Sample-shared	SSB	PBMC	Depth >=2	1.38618	0.654583
Sample-shared	SSB	Sperm	Depth >=1	1.02159	1.05421
Sample-shared	SSB	Sperm	Depth >=2	1.68321	1.37006
Sample-level	SSB	Bone_marrow	Depth >=2	1.06288	1.07868
Sample-level	SSB	Brain	Depth >=2	1.25498	1.19762
Sample-level	SSB	Heart	Depth >=2	1.63377	1.58503
Sample-level	SSB	Liver	Depth >=2	1.28025	1.27506
Sample-level	SSB	PBMC	Depth >=2	1.02458	0.988701
Sample-level	SSB	Sperm	Depth >=2	1.10213	1.0882
Background	SSB	Bone_marrow	Depth >=1	1.04173	0.9886
Background	SSB	Brain	Depth >=1	1.12103	1.07864
Background	SSB	Heart	Depth >=1	1.28811	1.27793
Background	SSB	Liver	Depth >=1	1.20041	1.16607
Background	SSB	PBMC	Depth >=1	1.03292	0.990674
Background	SSB	Sperm	Depth >=1	1.01855	0.991727

## Sheet: S4
Supplementary Table 4. Distributions of the odds ratios and template vs. nontemplate ratios of the sample-shared SSB or AP site hotspots (depth >=1) in each tissue.
DNA lesion	Hotspots	Tissue	The number of hotspots	Odds ratio on template strand						Odds ratio on nontemplate strand						Template ratio
	Hotspots	Tissue	Number of hotspots	± 5bp	± 6-20bp	± 21-50bp	± 51-100bp	± 101-150bp	± 151-200bp	± 5bp	± 6-20bp	± 21-50bp	± 51-100bp	± 101-150bp	± 151-200bp	± 5bp	± 6-20bp	± 21-50bp	± 51-100bp	± 101-150bp	± 151-200bp
SSB	Sample-shared (depth >=1)	Bone_marrow	53446	2.39287	2.16373	2.02979	2.03985	1.90553	1.78755	1.11392	1.63599	1.66073	1.86756	1.87528	1.94263	2.14815	1.32258	1.22222	1.09225	1.01613	0.920168
SSB	Sample-shared (depth >=1)	Brain	74853	3.3287	2.46184	2.2691	2.01742	1.81949	2.16219	2.59226	2.28599	1.84455	1.99774	2.21363	2.09225	1.28409	1.07692	1.23016	1.00985	0.821951	1.03343
SSB	Sample-shared (depth >=1)	Heart	73242	11.1691	8.97283	5.81996	3.85203	3.09	2.88279	5.32867	5.09616	5.03449	5.87862	5.21989	4.99724	2.09605	1.76071	1.15602	0.655261	0.591966	0.576877
SSB	Sample-shared (depth >=1)	Liver	28969	4.94749	4.47876	3.59352	3.35654	2.72039	2.57508	3.19684	3.79721	2.7046	2.94969	3.27842	2.96662	1.54762	1.17949	1.32867	1.13793	0.829787	0.86802
SSB	Sample-shared (depth >=1)	PBMC	6800	2.26984	1.65915	1.53089	1.89575	1.96126	2.50198	1.29705	1.79741	1.53089	1.94991	2.49615	2.24537	1.75	0.923077	1	0.972222	0.785714	1.11429
SSB	Sample-shared (depth >=1)	Sperm	34730	1.71421	1.24528	1.40406	1.69682	1.61748	1.53244	1.33328	1.5972	1.81423	1.61198	2.18768	1.67061	1.28571	0.779661	0.773913	1.05263	0.739362	0.917293
AP	Sample-shared (depth >=1)	Bone_marrow	46293	1.00025	1.88878	1.45576	1.32073	1.35315	1.36641	1.00025	1.27949	1.14804	1.39234	1.4841	1.43238	1	1.47619	1.26804	0.948571	0.911765	0.953947
AP	Sample-shared (depth >=1)	Brain	6138	1.0777	1.07222	0.714107	1.38014	0.790104	0.995015	0	0.919046	0.981897	1.38014	1.31684	0.995015	-	1.16667	0.727273	1	0.6	1
AP	Sample-shared (depth >=1)	Heart	37577	1.87773	1.57627	1.2831	1.64668	1.48418	1.39312	1.34962	1.15093	1.39975	1.44084	1.34437	1.25381	1.3913	1.36957	0.916667	1.14286	1.104	1.11111
AP	Sample-shared (depth >=1)	Liver	11119	1.98308	1.52202	1.37973	1.7225	1.05405	1.09855	1.18985	1.3529	1.03479	1.25875	0.835973	1.21625	1.66667	1.125	1.33333	1.36842	1.26087	0.903226
AP	Sample-shared (depth >=1)	PBMC	25733	1.45668	1.42491	1.2775	1.4313	1.36634	1.40707	1.88511	1.02301	1.25621	1.4313	1.5548	1.50879	0.772727	1.39286	1.01695	1	0.878788	0.932584
AP	Sample-shared (depth >=1)	Sperm	42202	1.56745	1.60403	1.63583	1.56222	1.55136	1.49887	1.20171	1.35897	1.32424	1.19566	1.28322	1.5919	1.30435	1.18033	1.23529	1.30657	1.20896	0.941558

## Sheet: S5
Supplementary Table 5. Distributions of the numbers of sample-shared SSB hotspots on the template strands in the ± 5bp regions around TSSs.
DNA lesion	Depth	Tissue	Coordinates relative to TSSs (bp)
	Depth		Pos -5	Pos -4	Pos -3	Pos -2	Pos -1	Pos 0	Pos 1	Pos 2	Pos 3	Pos 4	Pos 5
SSB	Sample-shared (Depth >=1)	Bone_marrow	4	11	9	8	8	9	6	11	6	10	10
SSB	Sample-shared (Depth >=1)	Brain	20	17	18	23	23	24	19	24	14	15	25
SSB	Sample-shared (Depth >=1)	Heart	67	58	51	58	66	82	47	41	32	49	71
SSB	Sample-shared (Depth >=1)	Liver	12	14	13	6	16	10	11	5	12	5	9
SSB	Sample-shared (Depth >=1)	PBMC	2	1	1	2	1	0	0	3	1	1	1
SSB	Sample-shared (Depth >=1)	Sperm	6	5	6	4	4	8	1	6	5	3	4

## Sheet: S6
Supplementary Table 6. Comparison of the expression levels (TPM values) of genes with sample-shared SSB or AP site hotspots located in the various distance ranges around TSSs.
1. Distribution of the medians of TPM values of genes with or without SSB or AP site hotspots within ± 200bp of their TSSs.									3. Distribution of the medians of TPM values of genes containing SSB hotspots in different distance bins to TSSs.
DNA lesion	Type	Bone marrow	Brain	Heart	Liver	PBMC	Sperm		DNA lesion	Type	± 5bp to TSSs	± 6-20bp to TSSs	± 21-50bp to TSSs	± 51-100bp to TSSs	± 101-150bp to TSSs	± 151-200bp to TSSs
SSB	Template	0.590417	1.68636	2.8125	1.75417	0.3675	1.17083		SSB	Template	2.37417	2.3325	2.24583	1.30269	1.59034	1.51091
SSB	Nontemplate	0.811667	2.15318	2.73833	1.73333	0.295833	1.39167		SSB	Nontemplate	2.64091	2.69458	2.09167	1.99667	1.77455	2.00333
SSB	Background	0.0166667	0.134546	0.0333333	0	0	0.247083		AP	Template	0.484583	0.620833	0.638182	0.695833	0.519167	0.496364
AP	Template	0.487083	2.45545	0.94	0.245	0.18	0.792917		AP	Nontemplate	1.33833	0.491667	0.904583	0.485833	0.515833	0.930833
AP	Nontemplate	0.462083	0.902273	1.03917	0.399583	0.261667	1.14708
AP	Background	0.0241667	0.179091	0.14	0.00916667	0	0.249167
#Note: For this analysis, genes without sample-shared hotspots within ± 200bp to their TSSs were background.
2.Significance of differences in the expression levels of genes containing sample-shared SSB or AP hotspots in the "Group 1" compared the genes in the "Group 2".									4. Significance of differences in the expression levels of genes containing sample-shared SSB or AP hotspots in the "Group 1" distance bins around their TSSs compared the genes containing them in the "Group 2" distance bins.
Group1	Group2	P-value	p.adj	p.signif	Method	Tissue	DNA lesion		Group1	Group2	P-value	Adjusted p-value	P.signif	Method	DNA lesion	Template
Nontemplate	Template	0.17678	0.18	ns	Wilcoxon	Bone_marrow	SSB		± 5bp to TSSs	± 6-20bp to TSSs	0.398273	1	ns	Wilcoxon	SSB	Template
Nontemplate	Background	1.32571e-39	4e-39	****	Wilcoxon	Bone_marrow	SSB			± 21-50bp to TSSs	0.101574	0.61	ns	Wilcoxon	SSB	Template
Template	Background	4.50574e-30	9e-30	****	Wilcoxon	Bone_marrow	SSB			± 51-100bp to TSSs	0.000215278	0.003	***	Wilcoxon	SSB	Template
Nontemplate	Template	0.0181795	0.018	*	Wilcoxon	Brain	SSB			± 101-150bp to TSSs	0.00872565	0.079	**	Wilcoxon	SSB	Template
Nontemplate	Background	2.74933e-92	8.2e-92	****	Wilcoxon	Brain	SSB			± 151-200bp to TSSs	0.000192707	0.0029	***	Wilcoxon	SSB	Template
Template	Background	1.75238e-63	3.5e-63	****	Wilcoxon	Brain	SSB		± 6-20bp to TSSs	± 21-50bp to TSSs	0.462925	1	ns	Wilcoxon	SSB	Template
Nontemplate	Template	0.605507	0.61	ns	Wilcoxon	Heart	SSB			± 51-100bp to TSSs	0.00145055	0.015	**	Wilcoxon	SSB	Template
Nontemplate	Background	0	0	****	Wilcoxon	Heart	SSB			± 101-150bp to TSSs	0.0528419	0.42	ns	Wilcoxon	SSB	Template
Template	Background	0	0	****	Wilcoxon	Heart	SSB			± 151-200bp to TSSs	0.00128767	0.014	**	Wilcoxon	SSB	Template
Nontemplate	Template	0.516569	0.52	ns	Wilcoxon	Liver	SSB		TSS.50	± 51-100bp to TSSs	0.000334399	0.0043	***	Wilcoxon	SSB	Template
Nontemplate	Background	1.21456e-80	3.6e-80	****	Wilcoxon	Liver	SSB			± 101-150bp to TSSs	0.0805607	0.56	ns	Wilcoxon	SSB	Template
Template	Background	1.25825e-69	2.5e-69	****	Wilcoxon	Liver	SSB			± 151-200bp to TSSs	0.000501473	0.006	***	Wilcoxon	SSB	Template
Nontemplate	Template	0.771064	0.77	ns	Wilcoxon	PBMC	SSB		TSS.100	± 101-150bp to TSSs	0.322079	1	ns	Wilcoxon	SSB	Template
Nontemplate	Background	0.000405796	0.00081	***	Wilcoxon	PBMC	SSB			± 151-200bp to TSSs	0.748189	1	ns	Wilcoxon	SSB	Template
Template	Background	0.000233919	0.0007	***	Wilcoxon	PBMC	SSB		± 101-150bp to TSSs	± 151-200bp to TSSs	0.212646	1	ns	Wilcoxon	SSB	Template
Nontemplate	Template	0.525096	0.53	ns	Wilcoxon	Sperm	SSB		± 5bp to TSSs	± 6-20bp to TSSs	0.987647	1	ns	Wilcoxon	SSB	Nontemplate
Nontemplate	Background	1.76747e-15	5.3e-15	****	Wilcoxon	Sperm	SSB			± 21-50bp to TSSs	0.364736	1	ns	Wilcoxon	SSB	Nontemplate
Template	Background	1.31103e-10	2.6e-10	****	Wilcoxon	Sperm	SSB			± 51-100bp to TSSs	0.220685	1	ns	Wilcoxon	SSB	Nontemplate
Nontemplate	Template	0.726398	0.73	ns	Wilcoxon	Bone_marrow	AP			± 101-150bp to TSSs	0.0279343	0.36	*	Wilcoxon	SSB	Nontemplate
Nontemplate	Background	1.49473e-14	4.5e-14	****	Wilcoxon	Bone_marrow	AP			± 151-200bp to TSSs	0.191771	1	ns	Wilcoxon	SSB	Nontemplate
Template	Background	1.07464e-10	2.1e-10	****	Wilcoxon	Bone_marrow	AP		± 6-20bp to TSSs	± 21-50bp to TSSs	0.202494	1	ns	Wilcoxon	SSB	Nontemplate
Nontemplate	Template	0.22474	0.22	ns	Wilcoxon	Brain	AP			± 51-100bp to TSSs	0.124647	1	ns	Wilcoxon	SSB	Nontemplate
Nontemplate	Background	0.0596441	0.12	ns	Wilcoxon	Brain	AP			± 101-150bp to TSSs	0.00437552	0.061	**	Wilcoxon	SSB	Nontemplate
Template	Background	0.00570813	0.017	**	Wilcoxon	Brain	AP			± 151-200bp to TSSs	0.102091	1	ns	Wilcoxon	SSB	Nontemplate
Nontemplate	Template	0.867008	0.87	ns	Wilcoxon	Heart	AP		TSS.50	± 51-100bp to TSSs	0.465395	1	ns	Wilcoxon	SSB	Nontemplate
Nontemplate	Background	2.76792e-09	5.5e-09	****	Wilcoxon	Heart	AP			± 101-150bp to TSSs	0.00309859	0.046	**	Wilcoxon	SSB	Nontemplate
Template	Background	2.38249e-10	7.1e-10	****	Wilcoxon	Heart	AP			± 151-200bp to TSSs	0.326891	1	ns	Wilcoxon	SSB	Nontemplate
Nontemplate	Template	0.44684	0.45	ns	Wilcoxon	Liver	AP		TSS.100	± 101-150bp to TSSs	0.0799923	0.96	ns	Wilcoxon	SSB	Nontemplate
Nontemplate	Background	0.0109893	0.033	*	Wilcoxon	Liver	AP			± 151-200bp to TSSs	0.783069	1	ns	Wilcoxon	SSB	Nontemplate
Template	Background	0.217902	0.44	ns	Wilcoxon	Liver	AP		± 101-150bp to TSSs	± 151-200bp to TSSs	0.180242	1	ns	Wilcoxon	SSB	Nontemplate
Nontemplate	Template	0.484979	0.48	ns	Wilcoxon	PBMC	AP		± 5bp to TSSs	± 6-20bp to TSSs	0.785843	1	ns	Wilcoxon	AP	Template
Nontemplate	Background	1.86292e-08	5.6e-08	****	Wilcoxon	PBMC	AP			± 21-50bp to TSSs	0.792566	1	ns	Wilcoxon	AP	Template
Template	Background	0.00024182	0.00048	***	Wilcoxon	PBMC	AP			± 51-100bp to TSSs	0.885374	1	ns	Wilcoxon	AP	Template
Nontemplate	Template	0.877028	0.88	ns	Wilcoxon	Sperm	AP			± 101-150bp to TSSs	0.760503	1	ns	Wilcoxon	AP	Template
Nontemplate	Background	9.33945e-10	2.8e-09	****	Wilcoxon	Sperm	AP			± 151-200bp to TSSs	0.875612	1	ns	Wilcoxon	AP	Template
Template	Background	2.64595e-09	5.3e-09	****	Wilcoxon	Sperm	AP		± 6-20bp to TSSs	± 21-50bp to TSSs	0.916277	1	ns	Wilcoxon	AP	Template
										± 51-100bp to TSSs	0.904833	0.9	ns	Wilcoxon	AP	Template
#Note: For this analysis, genes without sample-shared hotspots within ± 200bp to their TSSs were background.										± 101-150bp to TSSs	0.899688	0.9	ns	Wilcoxon	AP	Template
										± 151-200bp to TSSs	0.895048	0.9	ns	Wilcoxon	AP	Template
									TSS.50	± 51-100bp to TSSs	0.867086	0.87	ns	Wilcoxon	AP	Template
										± 101-150bp to TSSs	0.724513	0.72	ns	Wilcoxon	AP	Template
										± 151-200bp to TSSs	0.935275	0.94	ns	Wilcoxon	AP	Template
									TSS.100	± 101-150bp to TSSs	0.692162	0.69	ns	Wilcoxon	AP	Template
										± 151-200bp to TSSs	0.924731	0.92	ns	Wilcoxon	AP	Template
									± 101-150bp to TSSs	± 151-200bp to TSSs	0.775524	0.78	ns	Wilcoxon	AP	Template
									± 5bp to TSSs	± 6-20bp to TSSs	0.0700866	0.07	ns	Wilcoxon	AP	Nontemplate
										± 21-50bp to TSSs	0.126166	0.126	ns	Wilcoxon	AP	Nontemplate
										± 51-100bp to TSSs	0.0474266	0.047	*	Wilcoxon	AP	Nontemplate
										± 101-150bp to TSSs	0.0594278	0.059	ns	Wilcoxon	AP	Nontemplate
										± 151-200bp to TSSs	0.144437	0.144	ns	Wilcoxon	AP	Nontemplate
									± 6-20bp to TSSs	± 21-50bp to TSSs	0.278482	0.278	ns	Wilcoxon	AP	Nontemplate
										± 51-100bp to TSSs	0.79837	0.798	ns	Wilcoxon	AP	Nontemplate
										± 101-150bp to TSSs	0.661759	0.662	ns	Wilcoxon	AP	Nontemplate
										± 151-200bp to TSSs	0.391967	0.392	ns	Wilcoxon	AP	Nontemplate
									TSS.50	± 51-100bp to TSSs	0.180737	0.181	ns	Wilcoxon	AP	Nontemplate
										± 101-150bp to TSSs	0.336473	0.336	ns	Wilcoxon	AP	Nontemplate
										± 151-200bp to TSSs	0.937335	0.937	ns	Wilcoxon	AP	Nontemplate
									TSS.100	± 101-150bp to TSSs	0.818496	0.818	ns	Wilcoxon	AP	Nontemplate
										± 151-200bp to TSSs	0.355156	0.355	ns	Wilcoxon	AP	Nontemplate
									± 101-150bp to TSSs	± 151-200bp to TSSs	0.492896	0.493	ns	Wilcoxon	AP	Nontemplate

## Sheet: S7
Supplementary Table 7. Sequence motif analyses
1. The sequence motifs for all sample-shared SSB or AP site hotspots (depth >=1) or only the hotspots located within ± 5bp to TSSs.							2. The sequence motifs for all TSSs or only the TSSs containing the sample-shared SSB or AP site hotspots (depth >=1) within ± 5 bp regions.
ID	Pos	Ratio.A	Ratio.T	Ratio.G	Ratio.C		ID	Pos	Ratio.A	Ratio.T	Ratio.G	Ratio.C
All sample-shared SSB hotspots	-5	0.22	0.3	0.22	0.26		All TSSs	-5	0.22071	0.227196	0.290171	0.261923
All sample-shared SSB hotspots	-4	0.22	0.33	0.24	0.22		All TSSs	-4	0.223113	0.233801	0.273602	0.269484
All sample-shared SSB hotspots	-3	0.2	0.32	0.28	0.21		All TSSs	-3	0.232951	0.219543	0.275647	0.271859
All sample-shared SSB hotspots	-2	0.1	0.1	0.33	0.47		All TSSs	-2	0.233777	0.219484	0.277659	0.26908
All sample-shared SSB hotspots	-1	0.01	0.12	0.17	0.71		All TSSs	-1	0.209935	0.228675	0.242905	0.318486
All sample-shared SSB hotspots	0	0.04	0.25	0.23	0.48		All TSSs	0	0.259518	0.190572	0.284252	0.265659
All sample-shared SSB hotspots	1	0.44	0.15	0.18	0.22		All TSSs	1	0.263382	0.211307	0.337177	0.188133
All sample-shared SSB hotspots	2	0.29	0.17	0.27	0.27		All TSSs	2	0.209986	0.260403	0.319898	0.209712
All sample-shared SSB hotspots	3	0.24	0.26	0.23	0.27		All TSSs	3	0.225213	0.220217	0.322379	0.232191
All sample-shared SSB hotspots	4	0.22	0.27	0.25	0.26		All TSSs	4	0.228607	0.231235	0.287252	0.252906
All sample-shared SSB hotspots	5	0.23	0.28	0.24	0.26		All TSSs	5	0.223119	0.235395	0.270072	0.271414
SSBs on the nontemplate strand of TSSs	-5	0.191549	0.216901	0.329577	0.261972		TSS with SSBs on non on template strand	-5	0.21573	0.152809	0.420225	0.211236
SSBs on the nontemplate strand of TSSs	-4	0.160563	0.290141	0.292958	0.256338		TSS with SSBs on non on template strand	-4	0.170787	0.25618	0.310112	0.262921
SSBs on the nontemplate strand of TSSs	-3	0.2	0.267606	0.298592	0.233803		TSS with SSBs on non on template strand	-3	0.150562	0.235955	0.303371	0.310112
SSBs on the nontemplate strand of TSSs	-2	0.0676056	0.0619718	0.388732	0.48169		TSS with SSBs on non on template strand	-2	0.179775	0.240449	0.294382	0.285393
SSBs on the nontemplate strand of TSSs	-1	0.0028169	0.0760563	0.185915	0.735211		TSS with SSBs on non on template strand	-1	0.166292	0.161798	0.303371	0.368539
SSBs on the nontemplate strand of TSSs	0	0.028169	0.143662	0.414085	0.414085		TSS with SSBs on non on template strand	0	0.164045	0.195506	0.298876	0.341573
SSBs on the nontemplate strand of TSSs	1	0.326761	0.0788732	0.391549	0.202817		TSS with SSBs on non on template strand	1	0.141573	0.204494	0.337079	0.316854
SSBs on the nontemplate strand of TSSs	2	0.202817	0.0788732	0.473239	0.24507		TSS with SSBs on non on template strand	2	0.161798	0.179775	0.314607	0.34382
SSBs on the nontemplate strand of TSSs	3	0.157746	0.250704	0.295775	0.295775		TSS with SSBs on non on template strand	3	0.182022	0.18427	0.339326	0.294382
SSBs on the nontemplate strand of TSSs	4	0.160563	0.216901	0.321127	0.301408		TSS with SSBs on non on template strand	4	0.188764	0.164045	0.316854	0.330337
SSBs on the nontemplate strand of TSSs	5	0.2	0.180282	0.312676	0.307042		TSS with SSBs on non on template strand	5	0.130337	0.222472	0.274157	0.373034
SSBs on the template strand of TSSs	-5	0.184591	0.229535	0.23435	0.351525		TSS with SSBs on template strand	-5	0.166876	0.124216	0.483061	0.225847
SSBs on the template strand of TSSs	-4	0.173355	0.272873	0.282504	0.271268		TSS with SSBs on template strand	-4	0.156838	0.179423	0.44793	0.215809
SSBs on the template strand of TSSs	-3	0.17496	0.223114	0.313002	0.288925		TSS with SSBs on template strand	-3	0.180678	0.17064	0.390213	0.258469
SSBs on the template strand of TSSs	-2	0.0609952	0.0545746	0.250401	0.634029		TSS with SSBs on template strand	-2	0.183187	0.184442	0.371393	0.260979
SSBs on the template strand of TSSs	-1	0.00160514	0.0545746	0.128411	0.815409		TSS with SSBs on template strand	-1	0.161857	0.186951	0.345044	0.306148
SSBs on the template strand of TSSs	0	0.0224719	0.104334	0.391653	0.481541		TSS with SSBs on template strand	0	0.144291	0.183187	0.398996	0.273526
SSBs on the template strand of TSSs	1	0.29695	0.094703	0.340289	0.268058		TSS with SSBs on template strand	1	0.140527	0.156838	0.417817	0.284818
SSBs on the template strand of TSSs	2	0.208668	0.0914928	0.383628	0.316212		TSS with SSBs on template strand	2	0.16813	0.141782	0.400251	0.289837
SSBs on the template strand of TSSs	3	0.182986	0.23435	0.253612	0.329053		TSS with SSBs on template strand	3	0.159348	0.14931	0.414053	0.27729
SSBs on the template strand of TSSs	4	0.194222	0.173355	0.274478	0.357945		TSS with SSBs on template strand	4	0.175659	0.169385	0.3601	0.294856
SSBs on the template strand of TSSs	5	0.173355	0.163724	0.314607	0.348315		TSS with SSBs on template strand	5	0.185696	0.180678	0.283563	0.350063
All sample-shared AP hotspots	-5	0.234174	0.316831	0.252937	0.196058		TSS with AP sites on non on template strand	-5	0.188506	0.225287	0.289655	0.296552
All sample-shared AP hotspots	-4	0.19507	0.320906	0.281483	0.202541		TSS with AP sites on non on template strand	-4	0.234483	0.209195	0.303448	0.252874
All sample-shared AP hotspots	-3	0.178775	0.181714	0.331653	0.307857		TSS with AP sites on non on template strand	-3	0.222989	0.188506	0.363218	0.225287
All sample-shared AP hotspots	-2	0.0302611	0.0949001	0.448883	0.425956		TSS with AP sites on non on template strand	-2	0.241379	0.154023	0.333333	0.271264
All sample-shared AP hotspots	-1	0.0779773	0.16155	0.33302	0.427453		TSS with AP sites on non on template strand	-1	0.204598	0.193103	0.344828	0.257471
All sample-shared AP hotspots	0	0.543381	0.0618005	0.314125	0.0806932		TSS with AP sites on non on template strand	0	0.241379	0.137931	0.354023	0.266667
All sample-shared AP hotspots	1	0.341579	0.159282	0.423769	0.0753701		TSS with AP sites on non on template strand	1	0.22069	0.167816	0.422989	0.188506
All sample-shared AP hotspots	2	0.264363	0.248724	0.372403	0.11451		TSS with AP sites on non on template strand	2	0.195402	0.204598	0.404598	0.195402
All sample-shared AP hotspots	3	0.220107	0.29996	0.322668	0.157265		TSS with AP sites on non on template strand	3	0.211494	0.17931	0.370115	0.23908
All sample-shared AP hotspots	4	0.218551	0.306715	0.280364	0.19437		TSS with AP sites on non on template strand	4	0.266667	0.216092	0.321839	0.195402
All sample-shared AP hotspots	5	0.217794	0.29983	0.261749	0.220627		TSS with AP sites on non on template strand	5	0.257471	0.2	0.342529	0.2
AP sites on the nontemplate strand of TSSs	-5	0.258427	0.280899	0.325843	0.134831		TSS with AP sites on template strand	-5	0.215217	0.226087	0.217391	0.341304
AP sites on the nontemplate strand of TSSs	-4	0.157303	0.191011	0.370787	0.280899		TSS with AP sites on template strand	-4	0.228261	0.245652	0.21087	0.315217
AP sites on the nontemplate strand of TSSs	-3	0.134831	0.11236	0.393258	0.359551		TSS with AP sites on template strand	-3	0.169565	0.202174	0.293478	0.334783
AP sites on the nontemplate strand of TSSs	-2	0.0337079	0.0898876	0.438202	0.438202		TSS with AP sites on template strand	-2	0.21087	0.163043	0.293478	0.332609
AP sites on the nontemplate strand of TSSs	-1	0.0449438	0.0561798	0.516854	0.382022		TSS with AP sites on template strand	-1	0.178261	0.167391	0.234783	0.419565
AP sites on the nontemplate strand of TSSs	0	0.449438	0.0449438	0.426966	0.0786517		TSS with AP sites on template strand	0	0.228261	0.182609	0.21087	0.378261
AP sites on the nontemplate strand of TSSs	1	0.303371	0.0898876	0.539326	0.0674157		TSS with AP sites on template strand	1	0.252174	0.223913	0.276087	0.247826
AP sites on the nontemplate strand of TSSs	2	0.280899	0.258427	0.370787	0.0898876		TSS with AP sites on template strand	2	0.180435	0.202174	0.343478	0.273913
AP sites on the nontemplate strand of TSSs	3	0.247191	0.235955	0.303371	0.213483		TSS with AP sites on template strand	3	0.2	0.223913	0.284783	0.291304
AP sites on the nontemplate strand of TSSs	4	0.191011	0.314607	0.359551	0.134831		TSS with AP sites on template strand	4	0.202174	0.21087	0.271739	0.315217
AP sites on the nontemplate strand of TSSs	5	0.11236	0.247191	0.303371	0.337079		TSS with AP sites on template strand	5	0.18913	0.21087	0.317391	0.282609
AP sites on the template strand of TSSs	-5	0.150943	0.320755	0.311321	0.216981
AP sites on the template strand of TSSs	-4	0.264151	0.245283	0.273585	0.216981
AP sites on the template strand of TSSs	-3	0.122642	0.179245	0.311321	0.386792
AP sites on the template strand of TSSs	-2	0.0188679	0.0377358	0.45283	0.490566
AP sites on the template strand of TSSs	-1	0.0283019	0.122642	0.386792	0.462264
AP sites on the template strand of TSSs	0	0.443396	0.0377358	0.40566	0.113208
AP sites on the template strand of TSSs	1	0.235849	0.169811	0.481132	0.113208
AP sites on the template strand of TSSs	2	0.264151	0.160377	0.367925	0.207547
AP sites on the template strand of TSSs	3	0.160377	0.320755	0.264151	0.254717
AP sites on the template strand of TSSs	4	0.198113	0.207547	0.292453	0.301887
AP sites on the template strand of TSSs	5	0.169811	0.235849	0.339623	0.254717

## Sheet: S8
Supplementary Table 8. GO enrichment results for the genes that contain SSB hotspots within ± 5bp regions around their TSSs.
ID	Description	P-value	Adjust p-value	geneID	Count
GO:0034248	regulation of cellular amide metabolic process	3.51372e-06	0.0158785	Akt2/Cdk4/Cdk5rap1/Dapk3/Dph6/Eif3c/Gtpbp2/Inpp5e/Larp4/Mif4gd/Mtg1/Ncl/Nod2/Nsun3/Ntrk2/Pgam1/Pin1/Pkm/Ppp1r15a/Rpl22/Rpl26/Rps27l/Rps3a1/Rtn3/Sarnp/Shmt1/Snca/Stat3/Tcof1/Tnrc6c/Trub2/Vim/Zfp36	33
GO:1905710	positive regulation of membrane permeability	9.63398e-06	0.0161254	Atf2/Bcl2l11/Gsk3b/Hspa8/Rhot2/Slc25a5/Slc35f6/Spg7/Vdac2	9
GO:0034470	ncRNA processing	1.421e-05	0.0161254	Adar/Cdk5rap1/Clp1/Ddx27/Ddx49/Dus3l/Gtf2h5/Ints11/Larp7/Ncl/Nob1/Nsun3/Parn/Pusl1/Rpl26/Rpp21/Rpp30/Rpusd1/Shq1/Sirt7/Stat3/Thumpd3/Toe1/Trmt10a/Trmt112/Trmt13/Trub2/Utp20/Zbtb8os	29
GO:0048024	regulation of mRNA splicing, via spliceosome	1.47403e-05	0.0161254	Celf3/Ddx5/Hnrnpk/Hspa8/Jmjd6/Larp7/Ncl/Rbm10/Rbm7/Sfswap/Slc39a5/Son/Srsf4/Tra2b	14
GO:1902686	mitochondrial outer membrane permeabilization involved in programmed cell death	1.82869e-05	0.0161254	Atf2/Bcl2l11/Gsk3b/Rhot2/Slc25a5/Slc35f6/Spg7/Vdac2	8
GO:2001020	regulation of response to DNA damage stimulus	2.24406e-05	0.0161254	Bcl2l12/Ddx5/Ercc8/Hnrnpk/Kmt5b/Nek4/Nudt16l1/Pnkp/Polq/Ppp1r10/Rad51ap1/Rpa2/Rpl26/Sirt7/Slf2/Spred2/Thoc1/Timeless/Trim32/Xrcc1/Xrcc4	21
GO:0034660	ncRNA metabolic process	2.49786e-05	0.0161254	Adar/Cdk5rap1/Clp1/Ddx27/Ddx49/Dus3l/Gtf2h5/Ints11/Larp7/Lars/Nars/Ncl/Nob1/Nsun3/Parn/Pusl1/Rbm7/Rpl26/Rpp21/Rpp30/Rpusd1/Sars2/Shq1/Sirt7/Stat3/Thumpd3/Toe1/Trmt10a/Trmt112/Trmt13/Trub2/Utp20/Zbtb8os	33
GO:0035794	positive regulation of mitochondrial membrane permeability	3.47142e-05	0.0178435	Atf2/Bcl2l11/Gsk3b/Rhot2/Slc25a5/Slc35f6/Spg7/Vdac2	8
GO:0010639	negative regulation of organelle organization	3.55369e-05	0.0178435	Anapc15/Bub3/Coro1a/Coro1b/Fhod3/Gmfb/Hdac6/Kank2/Kank3/Kat2a/Map2/Map4/Mcm2/Mkks/Odf2l/Ppfia1/Rad1/Slc25a5/Slc35f6/Smcr8/Smg6/Snca/Taok1/Terf1/Tmod3/Xrcc1/Xrcc4/Yap1	28
GO:0043484	regulation of RNA splicing	5.55128e-05	0.0220086	Akt2/Celf3/Ddx5/Fastk/Hnrnpk/Hspa8/Jmjd6/Larp7/Ncl/Rbm10/Rbm7/Sfswap/Slc39a5/Son/Srsf4/Tra2b	16
GO:0006397	mRNA processing	5.70996e-05	0.0220086	Adar/Akap8l/Celf3/Clp1/Cpsf1/Cwc22/Ddx5/Dhx16/Hnrnpk/Hspa8/Jmjd6/Larp7/Lsm4/Lsm7/Ncl/Pan2/Rbm10/Rbm27/Rbm7/Rnmt/Sf3b1/Sfswap/Slbp/Slc39a5/Smndc1/Smu1/Son/Srsf4/Thoc1/Tra2b/Trub2/Usp49/Zc3h3	33
GO:0006417	regulation of translation	5.84428e-05	0.0220086	Akt2/Cdk4/Cdk5rap1/Dapk3/Dph6/Eif3c/Gtpbp2/Inpp5e/Larp4/Mif4gd/Mtg1/Ncl/Nsun3/Pkm/Ppp1r15a/Rpl22/Rpl26/Rps27l/Rps3a1/Sarnp/Shmt1/Stat3/Tcof1/Tnrc6c/Trub2/Vim/Zfp36	27
GO:0006091	generation of precursor metabolites and energy	7.52901e-05	0.025745	Adpgk/Akt2/Atp5d/Atp5j2/Cat/Cox17/Cox7c/Gsk3b/Hmgcll1/Idh1/Il6st/Jmjd8/Khk/Ndufa12/Ndufs1/Ndufs8/Ndufv1/Nfatc4/Pask/Pde2a/Pgam1/Pkm/Prdm16/Slc25a22/Slc37a4/Snca/Stat3/Surf1/Uqcrb	29
GO:0046902	regulation of mitochondrial membrane permeability	7.97588e-05	0.025745	Atf2/Bcl2l11/Gsk3b/Rhot2/Slc25a5/Slc35f6/Spg7/Stat3/Vdac2	9
GO:1902110	positive regulation of mitochondrial membrane permeability involved in apoptotic process	0.000102542	0.0292494	Atf2/Bcl2l11/Gsk3b/Rhot2/Slc25a5/Slc35f6/Vdac2	7
GO:0090559	regulation of membrane permeability	0.000110301	0.0292494	Atf2/Bcl2l11/Gsk3b/Hspa8/Rhot2/Slc25a5/Slc35f6/Spg7/Stat3/Vdac2	10
GO:0035967	cellular response to topologically incorrect protein	0.000115369	0.0292494	Atf6b/Aup1/Crebrf/Derl3/Hdac6/Hspa14/Hspa1b/Hspa8/Hspa9/Ppp1r15a/Stub1/Tmem33/Ufd1	13
GO:0006399	tRNA metabolic process	0.000120098	0.0292494	Cdk5rap1/Clp1/Dus3l/Lars/Nars/Nsun3/Pusl1/Rpp21/Rpp30/Sars2/Thumpd3/Trmt10a/Trmt112/Trmt13/Trub2/Zbtb8os	16
GO:0050684	regulation of mRNA processing	0.000122978	0.0292494	Celf3/Ddx5/Hnrnpk/Hspa8/Jmjd6/Larp7/Ncl/Rbm10/Rbm7/Sfswap/Slc39a5/Son/Srsf4/Tra2b/Zc3h3	15
GO:0008380	RNA splicing	0.00017962	0.0378076	Akt2/Celf3/Clp1/Cwc22/Ddx5/Dhx16/Fastk/Hnrnpk/Hspa8/Jmjd6/Larp7/Lsm4/Lsm7/Ncl/Rbm10/Rbm7/Sf3b1/Sfswap/Slc39a5/Smndc1/Smu1/Son/Srsf4/Thoc1/Tra2b/Usp49/Zbtb8os/Zfp638	28
GO:0008033	tRNA processing	0.000179935	0.0378076	Cdk5rap1/Clp1/Dus3l/Nsun3/Pusl1/Rpp21/Rpp30/Thumpd3/Trmt10a/Trmt112/Trmt13/Trub2/Zbtb8os	13
GO:0032091	negative regulation of protein binding	0.00018406	0.0378076	Actb/Ccm2l/Golga2/Gsk3b/Hnrnpk/Itgb1bp1/Map2/Nfatc4/Pin1/Ruvbl2/Stub1/Styx	12
GO:1902904	negative regulation of supramolecular fiber organization	0.000226755	0.0429518	Chadl/Coro1a/Coro1b/Fhod3/Gmfb/Hdac6/Hspa8/Kank2/Kank3/Map2/Mkks/Pfdn6/Ppfia1/Snca/Taok1/Tmod3	16
GO:0065004	protein-DNA complex assembly	0.00023194	0.0429518	Ahr/Brd2/Creb1/Dlgap5/Grwd1/Gtf2h5/Mcm2/Nap1l3/Psmc3/Shprh/Smyd3/Tcf4/Terf1	13
GO:0046034	ATP metabolic process	0.000253301	0.0429518	Adpgk/Atp5d/Atp5j2/Cox7c/Entpd1/Hspa8/Jmjd8/Khk/Kif5c/Ndufa12/Ndufs1/Ndufs8/Ndufv1/Pde2a/Pgam1/Pkm/Snca/Stat3/Surf1/Uqcrb	20
GO:0007005	mitochondrion organization	0.00025923	0.0429518	Atf2/Atg12/Atg2a/Atp5d/Bcl2l11/Bik/Cox17/Fmc1/Gabarap/Gabpb1/Gsk3b/Hdac6/Kat2a/Ndufb11/Ndufb5/Ndufs1/Ndufs8/Pde2a/Rhot2/Sdhaf3/Sfn/Sirt7/Slc25a5/Slc35f6/Snca/Spg7/Ssbp1/Stat3/Surf1/Timm21/Tmem11/Vdac2	32
GO:0030575	nuclear body organization	0.000269162	0.0429518	Celf3/Ets1/Fam118b/Serbp1/Uspl1	5
GO:0042026	protein refolding	0.000269162	0.0429518	Hspa14/Hspa1b/Hspa8/Hspa9/Pdcl	5
GO:0006281	DNA repair	0.000278976	0.0429518	Ap5s1/Ap5z1/Bod1l/Ddb1/Ercc8/Fanca/Fanci/Gtf2h3/Gtf2h5/Hinfp/Kmt5b/Mcm2/Nudt16l1/Pnkp/Polq/Rad1/Rad51ap1/Rev3l/Rpa2/Ruvbl2/Shprh/Sirt7/Slf2/Stub1/Taok1/Tfpt/Timeless/Trrap/Uchl5/Uvssa/Xrcc1/Xrcc4	32
GO:0006611	protein export from nucleus	0.000296305	0.0429518	Adar/Akap8l/Ddx19a/Gsk3b/Hdac3/Hspa9/Sarnp/Sfn/Sirt7/Styx/Thoc1/Ywhae/Zc3h11a	13
GO:0051236	establishment of RNA localization	0.000297977	0.0429518	Akap8l/Ddx19a/Kif5c/Mrpl18/Nup43/Nup62/Sarnp/Sidt2/Slbp/Terf1/Thoc1/Tst/Zc3h11a/Zc3h3/Zfp36	15
GO:0071479	cellular response to ionizing radiation	0.000305077	0.0429518	Eef1d/Gtf2h5/Rad1/Rad51ap1/Rpl26/Tank/Tlk2/Tmem109/Yap1	9
GO:0051168	nuclear export	0.000313656	0.0429518	Adar/Akap8l/Ddx19a/Gsk3b/Hdac3/Hspa9/Nup62/Sarnp/Sfn/Sirt7/Styx/Thoc1/Ywhae/Zc3h11a	14
GO:0035966	response to topologically incorrect protein	0.000362987	0.0469216	Atf6b/Aup1/Crebrf/Derl3/Hdac6/Hspa14/Hspa1b/Hspa8/Hspa9/Ppp1r15a/Stub1/Syvn1/Tmem33/Ufd1	14
GO:1902108	regulation of mitochondrial membrane permeability involved in apoptotic process	0.000363812	0.0469216	Atf2/Bcl2l11/Gsk3b/Rhot2/Slc25a5/Slc35f6/Vdac2	7
GO:0033119	negative regulation of RNA splicing	0.000373795	0.0469216	Akt2/Hnrnpk/Rbm10/Sfswap/Srsf4/Tra2b	6
GO:0006403	RNA localization	0.000407459	0.049765	Akap8l/Ddx19a/Kif5c/Mrpl18/Nup43/Nup62/Parn/Sarnp/Sidt2/Slbp/Terf1/Thoc1/Tst/Zc3h11a/Zc3h3/Zfp36	16

## Sheet: S9
Supplementary Table 9. The overlap odds ratios between all SSBs and AP sites and their hotspots.
Overlap Analysis	Tissues	Type	Depth	The number of SSB hotspots	The number of AP hotspots	The number shared between SSBs and APs	Ratio of overlap	Expected ratio	Overlap odds ratio	The ratio of overlapped SSBs	The ratio of overlapped APs
SSB&AP	Bone_marrow	Sample-shared hotspots	Depth >=1	53446	46293	201	0.00376081	1.93051e-05	194.809	0.00376081	0.00434191
	Brain	Sample-shared hotspots	Depth >=1	74853	6138	83	0.00110884	2.55967e-06	433.197	0.00110884	0.0135223
	Heart	Sample-shared hotspots	Depth >=1	73242	37577	301	0.00410966	1.56704e-05	262.257	0.00410966	0.00801022
	Liver	Sample-shared hotspots	Depth >=1	28969	11119	93	0.00321033	4.63684e-06	692.352	0.00321033	0.00836406
	PBMC	Sample-shared hotspots	Depth >=1	6800	25733	66	0.00970588	1.07312e-05	904.457	0.00970588	0.0025648
	Sperm	Sample-shared hotspots	Depth >=1	34730	42202	231	0.00665131	1.75991e-05	377.935	0.00665131	0.00547367
SSB&"AP-1"	Bone_marrow	Sample-shared hotspots	Depth >=1	53446	46293	320	0.00598735	1.93051e-05	310.144	0.00598735	0.00691249
SSB.olp.AP (shift 1bp)	Brain	Sample-shared hotspots	Depth >=1	74853	6138	125	0.00166994	2.55967e-06	652.405	0.00166994	0.0203649
SSB.olp.AP (shift 1bp)	Heart	Sample-shared hotspots	Depth >=1	73242	37577	453	0.00618498	1.56704e-05	394.693	0.00618498	0.0120552
SSB.olp.AP (shift 1bp)	Liver	Sample-shared hotspots	Depth >=1	28969	11119	136	0.00469467	4.63684e-06	1012.47	0.00469467	0.0122313
SSB.olp.AP (shift 1bp)	PBMC	Sample-shared hotspots	Depth >=1	6800	25733	103	0.0151471	1.07312e-05	1411.5	0.0151471	0.00400264
SSB.olp.AP (shift 1bp)	Sperm	Sample-shared hotspots	Depth >=1	34730	42202	290	0.00835013	1.75991e-05	474.464	0.00835013	0.00687171
SSB&AP	All	Sample-shared hotspots	Depth >=1	1182685	843214	6984	0.00590521	0.000351637	16.7935	0.00590521	0.00828259
SSB&"AP-1"	All	Sample-shared hotspots	Depth >=1	1182685	843214	11937	0.0100931	0.000351637	28.7033	0.0100931	0.0141565
SSB&AP	Bone_marrow	Background (all SSBs or all AP sites)	Depth >=1	-	-	-	-	-	2.1199	-	-
SSB.olp.AP	Brain	Background (all SSBs or all AP sites)	Depth >=1	-	-	-	-	-	2.42044	-	-
SSB.olp.AP	Heart	Background (all SSBs or all AP sites)	Depth >=1	-	-	-	-	-	2.61249	-	-
SSB.olp.AP	Liver	Background (all SSBs or all AP sites)	Depth >=1	-	-	-	-	-	2.4451	-	-
SSB.olp.AP	PBMC	Background (all SSBs or all AP sites)	Depth >=1	-	-	-	-	-	2.58104	-	-
SSB.olp.AP	Sperm	Background (all SSBs or all AP sites)	Depth >=1	-	-	-	-	-	2.46974	-	-
SSB&"AP-1"	Bone_marrow	Background (all SSBs or all AP sites)	Depth >=1	-	-	-	-	-	3.34624	-	-
SSB.olp.AP (shift 1bp)	Brain	Background (all SSBs or all AP sites)	Depth >=1	-	-	-	-	-	3.34118	-	-
SSB.olp.AP (shift 1bp)	Heart	Background (all SSBs or all AP sites)	Depth >=1	-	-	-	-	-	3.91516	-	-
SSB.olp.AP (shift 1bp)	Liver	Background (all SSBs or all AP sites)	Depth >=1	-	-	-	-	-	3.54782	-	-
SSB.olp.AP (shift 1bp)	PBMC	Background (all SSBs or all AP sites)	Depth >=1	-	-	-	-	-	3.65824	-	-
SSB.olp.AP (shift 1bp)	Sperm	Background (all SSBs or all AP sites)	Depth >=1	-	-	-	-	-	3.42422	-	-
# Note: The overlap odds ratios for the background SSB and AP sites were calculated as averages of the corresponding odds ratios across all samples within a given tissue.

## Sheet: S10
Supplementary Table 10. Distributions of the enrichment ratios or template vs. nontemplate ratios of sample-shared SSB hotspots and those overlapping with AP site hotspots.
Data Type	Hotspots	Number of hotspots	Number of positions on template strand						Number of positions on nontemplate strand						Odds ratio on template strand						Odds ratio on nontemplate strand						Template vs. nontemplate ratios
	Hotspots	Number of hotspots	± 5bp	± 6-20bp	± 21-50bp	± 51-100bp	± 101-150bp	± 151-200bp	± 5bp	± 6-20bp	± 21-50bp	± 51-100bp	± 101-150bp	± 151-200bp	± 5bp	± 6-20bp	± 21-50bp	± 51-100bp	± 101-150bp	± 151-200bp	± 5bp	± 6-20bp	± 21-50bp	± 51-100bp	± 101-150bp	± 151-200bp	± 5bp	± 6-20bp	± 21-50bp	± 51-100bp	± 101-150bp	± 151-200bp
SSB	Sample-shared (Depth >=1)	1182685	1869	3645	5222	6579	5398	5128	1276	3065	4820	7542	6823	6436	3.48454	2.89762	2.41918	2.04886	1.84456	1.8915	2.37896	2.43654	2.23295	2.34876	2.33151	2.37397	1.46473	1.18923	1.0834	0.872315	0.791148	0.796768
SSB&AP	Sample-shared (Depth >=1)	6984	22	40	62	102	82	74	16	26	48	71	68	86	6.94583	5.38479	4.86393	5.3792	4.74504	4.62228	5.05151	3.50011	3.76563	3.74434	3.93491	5.37184	1.375	1.53846	1.29167	1.43662	1.20588	0.860465
SSB&"AP-1"	Sample-shared (Depth >=1)	11937	30	53	90	149	106	111	14	42	65	96	105	112	5.54155	4.17439	4.13093	4.5974	3.58873	4.05655	2.58606	3.30801	2.98345	2.96208	3.55487	4.09309	2.14286	1.2619	1.38462	1.55208	1.00952	0.991071
Notes: For this analysis, we merged all 71 samples and regenerated the hotspots for AP sites and SSBs shared by at least two samples, respectively.

[truncated: 1 more sheets: S11]
